# Supplementary material for: Chloridocyclo­hexyl[(1,2,5,6-η)-cyclo­octa-1,5-diene]platinum(II)
Source: Acta Crystallogr Sect E Struct Rep Online. 2009 Nov 28;65(Pt 12):m1707. doi: 10.1107/S1600536809050910 (PMC2971967; doi:10.1107/S1600536809050910)
Supplement: Supplementary file 2 [file e-65-m1707-Isup2.hkl]

# 
# h,k,l, Fc-squared, Fo-squared, sigma(Fo-squared) and status flag 
# 
data_I
_shelx_title ' codPtClC6H11 in P2(1)/n' 
_shelx_refln_list_code          4 
_shelx_F_calc_maximum      288.59 
_exptl_crystal_F_000       808.00 
_reflns_d_resolution_high  0.7500 
 
loop_ 
 _symmetry_equiv_pos_as_xyz 
 'x, y, z' 
 '-x+1/2, y+1/2, -z+1/2' 
 '-x, -y, -z' 
 'x-1/2, -y-1/2, z-1/2' 
 
_cell_length_a    10.6505 
_cell_length_b    12.3514 
_cell_length_c    11.1609 
_cell_angle_alpha  90.000 
_cell_angle_beta  105.175 
_cell_angle_gamma  90.000 
 
_shelx_F_squared_multiplier     1.000 
 
loop_ 
 _refln_index_h 
 _refln_index_k 
 _refln_index_l 
 _refln_F_squared_calc 
 _refln_F_squared_meas 
 _refln_F_squared_sigma 
 _refln_observed_status 
   4   0   0    44562.80    43223.10   3889.08 o 
   6   0   0    24217.48    24705.67   1253.19 o 
   8   0   0     4278.04     4702.95    286.93 o 
  10   0   0     4237.95     4295.06    454.14 o 
  12   0   0      375.94       56.82    208.29 o 
   1   1   0       34.95       52.04     11.32 o 
   2   1   0       68.85       68.02     21.33 o 
   3   1   0     5767.58     6200.46    137.05 o 
   4   1   0       52.45       93.02     33.20 o 
   5   1   0     7761.19     7924.12    191.13 o 
   6   1   0     8133.65     8369.39    263.24 o 
   7   1   0     5690.13     5829.30    206.98 o 
   8   1   0     2865.16     2774.54    160.73 o 
   9   1   0     5215.67     5378.05    269.35 o 
  10   1   0     2956.46     2875.66    277.58 o 
  11   1   0     3337.25     3611.94    319.64 o 
  12   1   0     2371.77     2389.58    280.37 o 
  13   1   0     1249.06     1398.76    399.62 o 
   0   2   0      263.31      272.88     41.75 o 
   1   2   0    66066.82    53174.94   1565.12 o 
   2   2   0      978.64     1130.92     57.48 o 
   3   2   0    48671.14    47850.59    719.01 o 
   4   2   0       78.99      121.97     33.96 o 
   5   2   0    37498.78    38606.98    624.17 o 
   6   2   0       76.98       72.18     43.64 o 
   7   2   0    12129.74    12331.30    285.68 o 
   8   2   0      785.16      908.68    104.41 o 
   9   2   0     4886.00     4786.35    259.70 o 
  10   2   0        1.69      -19.49    130.60 o 
  11   2   0     1594.80     1521.36    240.60 o 
  12   2   0       80.24       68.09    163.31 o 
  13   2   0      184.95      157.73    171.21 o 
   1   3   0     7811.51     7515.09    195.56 o 
   2   3   0       24.62       76.64     47.33 o 
   3   3   0     1837.18     1838.35     83.40 o 
   4   3   0    16538.50    17271.90    312.94 o 
   5   3   0     1694.11     1668.51     85.11 o 
   6   3   0     4422.30     4428.63    145.19 o 
   7   3   0     3475.06     3589.65    141.88 o 
   8   3   0     6939.46     7503.07    264.30 o 
   9   3   0     1179.49     1273.06    202.06 o 
  10   3   0     5202.68     5652.19    563.66 o 
  11   3   0     1446.59     1384.84    239.73 o 
  12   3   0     1843.22     1811.24    278.80 o 
  13   3   0      686.27      775.27    230.42 o 
   0   4   0    46964.60    37201.66   2416.55 o 
   1   4   0     6408.59     6221.44    259.09 o 
   2   4   0    79571.63    67900.24   1845.61 o 
   3   4   0     3443.07     3470.76    114.31 o 
   4   4   0    38567.26    38052.55    602.10 o 
   5   4   0      796.53      732.18     95.71 o 
   6   4   0    15563.89    16190.91    329.11 o 
   7   4   0     1326.36     1393.95    104.78 o 
   8   4   0     8947.93     9189.92    293.32 o 
   9   4   0       59.56      161.09    158.18 o 
  10   4   0      820.68      971.69    204.22 o 
  11   4   0       78.82       54.87    143.35 o 
  12   4   0      568.05      680.46    206.50 o 
  13   4   0       36.40      -29.44    167.27 o 
   1   5   0       10.62       88.33     56.39 o 
   2   5   0       86.88       99.33     54.92 o 
   3   5   0     5333.28     5199.82    185.86 o 
   4   5   0      901.05      886.81     99.70 o 
   5   5   0     5588.19     5688.06    174.20 o 
   6   5   0      364.55      401.25     68.63 o 
   7   5   0     6212.33     6420.85    209.68 o 
   8   5   0     1235.70     1028.27    257.29 o 
   9   5   0     6886.35     7528.12    568.55 o 
  10   5   0      700.26      543.81    206.44 o 
  12   5   0      350.81      439.27    149.87 o 
  13   5   0     1722.45     1851.33    248.11 o 
   0   6   0     5799.48     5368.34    262.98 o 
   1   6   0    17636.62    15835.17    341.84 o 
   2   6   0     3871.84     3729.79    241.55 o 
   3   6   0    28486.24    27377.72    499.79 o 
   4   6   0     6641.47     6475.81    230.49 o 
   5   6   0     8151.26     7746.02    255.96 o 
   6   6   0     3291.52     3128.18    149.44 o 
   7   6   0     9975.12    10153.52    272.59 o 
   8   6   0      254.48      269.46    100.76 o 
   9   6   0     4322.83     4454.00    256.49 o 
  10   6   0      304.14      202.41    105.12 o 
  11   6   0     1048.23     1228.37    247.65 o 
  12   6   0       19.06       -1.42     75.22 o 
   1   7   0       85.76      107.17     78.32 o 
   2   7   0     3527.73     3387.96    167.51 o 
   3   7   0      764.72     1002.49    109.32 o 
   4   7   0     1952.09     2219.31    145.17 o 
   5   7   0      187.07      240.37     92.82 o 
   6   7   0     6196.01     5998.41    240.41 o 
   7   7   0       65.04       27.56     72.84 o 
   8   7   0     4571.90     4535.37    278.15 o 
   9   7   0      580.03      520.67    136.19 o 
  10   7   0     2501.06     2837.61    230.19 o 
  11   7   0       17.67      -54.37     73.83 o 
   0   8   0    19794.20    19166.28    696.66 o 
   1   8   0    12420.56    11671.74    391.43 o 
   2   8   0    15649.76    15079.35    375.35 o 
   3   8   0     4604.05     4615.77    212.30 o 
   4   8   0    11737.16    11760.41    318.35 o 
   5   8   0     4525.38     4466.39    262.11 o 
   6   8   0     8611.83     8392.36    263.77 o 
   7   8   0      744.58      608.10    163.52 o 
   8   8   0     3659.52     3762.98    300.20 o 
   9   8   0      796.21      652.65    171.02 o 
  11   8   0      164.02      124.82    106.45 o 
   1   9   0     1437.55     1551.98    157.51 o 
   2   9   0        0.52      -90.67     95.75 o 
   3   9   0      792.05      757.58    128.60 o 
   4   9   0       43.30       13.72     93.51 o 
   5   9   0     2126.99     2265.42    162.86 o 
   6   9   0        3.06       11.70     77.24 o 
   7   9   0     4062.14     4259.39    256.47 o 
   8   9   0        2.69      110.56    110.50 o 
   9   9   0     1797.27     1514.16    207.06 o 
  10   9   0        1.37       65.88     63.18 o 
  11   9   0     2403.65     2604.16    380.99 o 
   0  10   0     6590.03     6431.48    399.23 o 
   1  10   0     6324.55     5857.72    263.97 o 
   2  10   0     6655.98     6802.00    282.36 o 
   3  10   0     3983.83     3998.81    223.24 o 
   4  10   0     4281.71     4473.17    226.82 o 
   5  10   0     7347.83     7846.63    322.89 o 
   6  10   0     1408.06     1234.36    201.19 o 
   7  10   0     1997.08     2077.58    241.06 o 
   8  10   0     1121.80     1236.86    204.38 o 
   9  10   0     1167.31      969.87    187.33 o 
  10  10   0      317.37       53.88    144.09 o 
   1  11   0       42.21      122.00    119.22 o 
   2  11   0      387.19      403.35    128.60 o 
   3  11   0      199.12      146.82    115.63 o 
   4  11   0     1156.13     1455.56    189.45 o 
   5  11   0       48.17       64.88    101.51 o 
   6  11   0     1933.41     2091.51    248.25 o 
   7  11   0        2.04       82.10    116.40 o 
   8  11   0     1690.27     1459.82    313.22 o 
   9  11   0       68.11        8.08    104.68 o 
  10  11   0     1714.21     1533.59    254.45 o 
   0  12   0     4986.64     4903.10    372.97 o 
   1  12   0     3915.57     4265.61    291.70 o 
   2  12   0     3124.97     3291.50    262.31 o 
   3  12   0     5439.06     5587.01    322.67 o 
   4  12   0     2695.73     3275.35    295.90 o 
   5  12   0     2377.13     2595.96    226.62 o 
   6  12   0     1586.55     1611.10    250.51 o 
   7  12   0     1771.51     2214.17    337.96 o 
   8  12   0      627.61      193.42    363.44 o 
   9  12   0      322.12       79.19    356.89 o 
   1  13   0       15.47      136.04    219.17 o 
   2  13   0       35.50      -40.09    123.41 o 
   3  13   0      508.23      756.26    169.46 o 
   4  13   0      103.16       15.15    121.13 o 
   5  13   0      983.92     1254.99    242.11 o 
   6  13   0       15.16       44.95     78.87 o 
   7  13   0      704.98      234.87    450.33 o 
   8  13   0      141.25       28.05    207.85 o 
   0  14   0     2945.41     3039.14    526.11 o 
   1  14   0     1258.76     1237.82    310.67 o 
   2  14   0     3421.47     3922.40    606.11 o 
   3  14   0     1214.53     1260.96    299.06 o 
   4  14   0     2061.87     2330.35    348.48 o 
   5  14   0      382.76      300.35    159.53 o 
   6  14   0     1227.16     1697.25    306.77 o 
   7  14   0      500.78      232.51    491.74 o 
   1  15   0       16.01      -55.80    239.39 o 
   2  15   0       40.79      153.97    303.74 o 
   3  15   0       15.16      -54.88    227.20 o 
   4  15   0      425.57      762.86    422.55 o 
   5  15   0       99.08       21.61    339.92 o 
   0  16   0      462.43      676.12    460.89 o 
   1  16   0     2230.35     2794.45    431.96 o 
   2  16   0      666.69      853.30    311.95 o 
   3  16   0     1173.70     1521.91    559.75 o 
 -13   0   1     2162.46     2274.51    433.02 o 
 -11   0   1    10899.28    10384.58    723.26 o 
  -9   0   1    10696.78    11077.82    512.18 o 
  -7   0   1    26123.79    27139.66    767.49 o 
  -5   0   1    36958.21    38187.77   1812.25 o 
  -3   0   1     7578.77     7624.53    255.78 o 
  -1   0   1    59183.18    54745.17   2800.38 o 
   1   0   1    23621.28    22897.47    687.66 o 
   3   0   1     6167.85     6576.43    208.40 o 
   5   0   1      568.14      602.78     71.54 o 
   7   0   1     1979.59     2320.81    203.10 o 
   9   0   1      340.10      324.86    190.99 o 
  11   0   1     1825.27     2141.81    366.42 o 
  13   0   1     1188.56     1177.01    369.65 o 
 -13   1   1      160.03       -7.25    146.25 o 
 -12   1   1      139.57      129.80    139.86 o 
 -11   1   1        0.89     -109.00    117.92 o 
 -10   1   1       10.36      -18.88     95.00 o 
  -9   1   1      154.92      157.51     84.89 o 
  -8   1   1      608.85      694.92    105.73 o 
  -7   1   1       81.50      118.07     71.12 o 
  -6   1   1     3355.45     3230.09    148.30 o 
  -5   1   1     8493.25     9257.25    265.46 o 
  -4   1   1     7110.31     6923.55    204.33 o 
  -3   1   1     2453.65     2533.34    113.95 o 
  -2   1   1    38436.11    39057.14    584.72 o 
  -1   1   1    28877.65    29575.94   1047.89 o 
   0   1   1    44891.34    40182.00   1653.92 o 
   1   1   1    54525.57    48281.84    970.09 o 
   2   1   1    29795.51    29770.89    563.67 o 
   3   1   1    13079.41    13487.14    240.83 o 
   4   1   1    35998.04    36082.37    575.00 o 
   5   1   1    25481.00    26227.66    455.00 o 
   6   1   1    17433.24    17712.39    352.45 o 
   7   1   1     7300.39     7566.81    227.95 o 
   8   1   1     8361.10     9018.38    328.25 o 
   9   1   1     4092.86     4315.43    309.75 o 
  10   1   1     5040.17     4909.66    344.81 o 
  11   1   1     2587.16     2476.69    271.52 o 
  12   1   1     1312.02     1574.72    260.41 o 
  13   1   1      359.62      435.57    200.70 o 
 -13   2   1       66.49       61.26    155.91 o 
 -12   2   1     5076.56     5172.43    476.34 o 
 -11   2   1        7.80      -27.55    125.78 o 
 -10   2   1     9981.20    10119.94    388.54 o 
  -9   2   1      674.90      789.68    114.77 o 
  -8   2   1    15106.93    15236.86    376.32 o 
  -7   2   1       54.93       42.50     69.59 o 
  -6   2   1    29206.26    29597.60    623.68 o 
  -5   2   1     1004.39     1109.58     72.40 o 
  -4   2   1    28409.37    29081.89    471.49 o 
  -3   2   1     4865.24     5150.12    119.47 o 
  -2   2   1    37506.79    35770.23    482.13 o 
  -1   2   1     7570.69     7526.53    197.89 o 
   0   2   1    30588.82    29206.24    514.12 o 
   1   2   1    20674.07    19738.34    374.60 o 
   2   2   1      721.10      695.41     54.52 o 
   3   2   1      530.03      619.44     60.78 o 
   4   2   1      762.03      848.11     59.23 o 
   5   2   1      527.97      515.37     53.32 o 
   6   2   1       29.17        3.68     40.62 o 
   7   2   1       76.67       93.12     51.88 o 
   8   2   1      640.25      700.77    107.78 o 
   9   2   1      423.84      448.20    149.62 o 
  10   2   1     1203.63     1302.18    215.84 o 
  11   2   1       15.22       88.79    122.71 o 
  12   2   1     1173.59     1548.91    454.43 o 
  13   2   1       37.73       19.24    158.50 o 
 -13   3   1       37.29      -32.85    191.62 o 
 -12   3   1      158.18      246.09    162.10 o 
 -11   3   1      124.17       78.19    171.28 o 
 -10   3   1       57.68       48.40     99.11 o 
  -9   3   1        2.15       48.40     74.22 o 
  -8   3   1       24.08        4.48     77.37 o 
  -7   3   1     5062.92     5138.27    167.38 o 
  -6   3   1     1858.09     1947.66    100.62 o 
  -5   3   1     3879.74     3952.84    121.50 o 
  -4   3   1    16853.64    17389.78    309.16 o 
  -3   3   1    18160.46    18546.50    317.90 o 
  -2   3   1    11325.05    11619.34    221.89 o 
  -1   3   1    23399.90    23482.41    385.08 o 
   0   3   1    19550.04    18780.48    376.90 o 
   1   3   1    13773.86    13475.50    296.41 o 
   2   3   1    15437.92    15712.60    343.85 o 
   3   3   1    46083.23    44812.79    714.87 o 
   4   3   1    13351.14    14168.02    325.78 o 
   5   3   1    21068.32    21785.24    390.70 o 
   6   3   1     9870.67    10338.31    239.40 o 
   7   3   1    17641.15    18322.09    448.49 o 
   8   3   1     2710.88     2553.70    166.06 o 
   9   3   1     7978.24     7825.99    294.93 o 
  10   3   1     1712.44     1789.28    251.13 o 
  11   3   1     2139.79     1830.52    266.80 o 
  12   3   1      509.24      492.69    190.07 o 
  13   3   1     1178.49     1043.29    256.44 o 
 -13   4   1     2692.99     2034.84    308.00 o 
 -12   4   1      249.87      264.77    162.76 o 
 -11   4   1     3836.91     4116.80    561.37 o 
 -10   4   1      458.59      429.80    130.36 o 
  -9   4   1    12067.78    12374.56   1257.93 o 
  -8   4   1     1435.00     1384.99    144.08 o 
  -7   4   1    14560.82    14777.78    315.18 o 
  -6   4   1     1611.13     1701.36     96.26 o 
  -5   4   1    27662.67    28266.15    480.26 o 
  -4   4   1     6449.19     6994.82    178.24 o 
  -3   4   1    53097.68    50189.86    671.82 o 
  -2   4   1     2906.68     2873.23    114.97 o 
  -1   4   1     9884.32     9965.01    219.33 o 
   0   4   1     7339.29     7268.62    216.48 o 
   1   4   1    19960.55    19212.33    628.19 o 
   2   4   1     3003.64     3324.56    148.82 o 
   3   4   1     6929.23     7064.52    208.84 o 
   4   4   1      212.62      224.27     50.48 o 
   5   4   1      159.65      144.06     53.81 o 
   6   4   1      124.12      114.05     78.09 o 
   7   4   1       33.92       25.20     59.50 o 
   8   4   1      403.24      397.01     92.10 o 
   9   4   1     1604.50     1755.03    213.95 o 
  10   4   1      316.25      536.08    273.52 o 
  11   4   1      901.28      884.12    217.19 o 
  12   4   1       45.02     -135.19    135.28 o 
  13   4   1      788.71      824.18    347.84 o 
 -13   5   1        0.43      110.21    237.53 o 
 -12   5   1       16.38       39.82    143.25 o 
 -11   5   1        3.58       46.26    107.47 o 
 -10   5   1       51.24       63.32    130.51 o 
  -9   5   1      135.20       99.85    109.73 o 
  -8   5   1      504.72      570.13    104.51 o 
  -7   5   1      880.02      998.07     87.86 o 
  -6   5   1     2382.23     2576.66    121.76 o 
  -5   5   1      442.09      564.33     63.50 o 
  -4   5   1     8706.50     8488.05    209.41 o 
  -3   5   1     4471.26     4384.99    150.17 o 
  -2   5   1    26959.09    26771.13    470.30 o 
  -1   5   1     4468.25     4565.28    158.27 o 
   0   5   1    19214.34    17951.08    349.71 o 
   1   5   1    11700.07    11322.77    297.17 o 
   2   5   1    37531.04    35220.27    681.28 o 
   3   5   1     9332.56     9785.66    271.61 o 
   4   5   1    29665.04    29725.67    633.23 o 
   5   5   1     1030.28      983.89     90.31 o 
   6   5   1    17782.23    18034.00    379.05 o 
   7   5   1     3080.23     3104.71    155.47 o 
   8   5   1    12126.81    12518.49    331.46 o 
   9   5   1     1529.28     1608.92    174.75 o 
  10   5   1     3413.26     3583.11    247.67 o 
  11   5   1      322.87      177.37    163.40 o 
  12   5   1     1859.30     1663.08    325.06 o 
 -12   6   1     2089.68     2399.59    427.25 o 
 -11   6   1      858.99      466.29    123.99 o 
 -10   6   1     5637.54     5345.31    290.73 o 
  -9   6   1      524.30      482.19    137.22 o 
  -8   6   1    15524.12    15616.86    446.52 o 
  -7   6   1     2602.74     2744.96    226.56 o 
  -6   6   1     9951.16     9714.99    222.17 o 
  -5   6   1     4484.16     4541.87    169.67 o 
  -4   6   1    18356.53    18445.31    372.91 o 
  -3   6   1     5555.59     5959.18    190.28 o 
  -2   6   1    13367.18    13202.13    304.46 o 
  -1   6   1     8833.04     8933.80    241.91 o 
   0   6   1     7575.66     7262.46    241.96 o 
   1   6   1      578.46      609.56     84.31 o 
   2   6   1     8737.53     9018.20    279.57 o 
   3   6   1      323.34      339.49     84.49 o 
   4   6   1       43.28      117.59     73.11 o 
   5   6   1       64.34       38.33     74.17 o 
   6   6   1        3.53       -5.78     62.97 o 
   7   6   1      564.75      453.82     87.14 o 
   8   6   1      452.43      493.99     91.83 o 
   9   6   1      283.97      134.09    105.53 o 
  10   6   1      617.67      744.56    147.84 o 
  11   6   1      385.86      159.51    205.48 o 
  12   6   1      345.07      157.95    194.53 o 
 -12   7   1       17.86      -52.12     88.50 o 
 -11   7   1        4.29       15.52     99.70 o 
 -10   7   1        1.35       16.65     96.33 o 
  -9   7   1      211.75      285.61     90.38 o 
  -8   7   1      653.70      559.85    103.90 o 
  -7   7   1      678.86      628.89    124.42 o 
  -6   7   1      362.11      427.85     83.99 o 
  -5   7   1     6433.17     6327.55    216.89 o 
  -4   7   1      493.12      496.76     92.65 o 
  -3   7   1     7739.03     7676.00    241.04 o 
  -2   7   1     5083.40     4781.46    197.84 o 
  -1   7   1    13558.28    13018.17    322.67 o 
   0   7   1      832.50      944.46    107.38 o 
   1   7   1    26257.92    24183.67    478.86 o 
   2   7   1     3929.15     4175.80    186.32 o 
   3   7   1    17104.33    16630.19    431.65 o 
   4   7   1     1088.57     1221.67    133.70 o 
   5   7   1    16552.83    16412.54    431.59 o 
   6   7   1      215.88      190.96     87.93 o 
   7   7   1    11545.08    11768.69    367.35 o 
   8   7   1     1295.03     1405.14    207.39 o 
   9   7   1     5568.62     5666.18    386.15 o 
  10   7   1      171.35      263.59    116.13 o 
  11   7   1     2850.44     3021.12    340.73 o 
  12   7   1      313.52      160.82    332.34 o 
 -12   8   1      720.25      242.39    328.92 o 
 -11   8   1     2139.30     2449.56    365.05 o 
 -10   8   1     1913.85     1828.59    317.04 o 
  -9   8   1     3814.01     3907.22    351.75 o 
  -8   8   1     2339.62     1915.82    222.96 o 
  -7   8   1     7867.72     7831.44    319.57 o 
  -6   8   1     5094.72     5198.91    205.66 o 
  -5   8   1     9177.36     9222.52    274.62 o 
  -4   8   1     2333.23     2338.83    163.16 o 
  -3   8   1    10181.24    10048.96    342.27 o 
  -2   8   1     4228.99     4110.51    205.21 o 
  -1   8   1     9818.23     9767.07    299.15 o 
   0   8   1     2159.10     1993.43    160.80 o 
   1   8   1     3579.03     3563.42    253.63 o 
   2   8   1      404.55      263.78     99.54 o 
   3   8   1     1522.72     1526.86    137.48 o 
   4   8   1      784.67      689.45    140.92 o 
   5   8   1      150.70      214.15    102.04 o 
   6   8   1      548.45      659.08    119.50 o 
   7   8   1      138.86      184.93     90.80 o 
   8   8   1       91.55      126.00    117.65 o 
   9   8   1       39.26      116.72     98.46 o 
  10   8   1      146.31     -100.84    128.30 o 
  11   8   1      320.74      -84.30     92.12 o 
 -11   9   1       27.42       68.27    128.15 o 
 -10   9   1       96.06      -56.33    172.40 o 
  -9   9   1        6.98       79.73    110.59 o 
  -8   9   1       73.57      163.05    174.61 o 
  -7   9   1      262.45      255.51    129.27 o 
  -6   9   1     1322.77     1244.50    199.94 o 
  -5   9   1      307.33      272.09    105.79 o 
  -4   9   1     5915.79     5965.16    259.74 o 
  -3   9   1       10.57      -41.51     93.59 o 
  -2   9   1     5776.33     5440.74    240.34 o 
  -1   9   1        8.15      -94.31    100.41 o 
   0   9   1    21295.88    20111.69    469.71 o 
   1   9   1        8.00       -7.24     94.92 o 
   2   9   1    16750.95    16212.84    436.78 o 
   3   9   1       98.35       36.86     93.07 o 
   4   9   1    13765.34    14492.04    436.58 o 
   5   9   1      459.15      456.15    100.80 o 
   6   9   1    11003.59    11056.08    621.30 o 
   7   9   1      332.41      417.71    141.47 o 
   8   9   1     4320.02     4635.96    335.15 o 
   9   9   1       58.00      -21.61    119.40 o 
  11   9   1       88.58       -9.49     91.92 o 
 -11  10   1      871.42      266.24    504.94 o 
 -10  10   1     1838.38     1902.61    328.87 o 
  -9  10   1     2455.82     2606.80    378.55 o 
  -8  10   1     2385.06     2618.28    258.34 o 
  -7  10   1     3089.59     2862.70    276.17 o 
  -6  10   1     6509.06     6679.39    391.86 o 
  -5  10   1     3144.66     2976.11    214.29 o 
  -4  10   1     2902.16     3163.51    230.25 o 
  -3  10   1     3150.75     3543.26    255.11 o 
  -2  10   1     3952.49     4028.76    278.41 o 
  -1  10   1     2687.58     2682.90    206.16 o 
   0  10   1     2223.33     2425.26    193.16 o 
   1  10   1     1372.82     1486.72    160.55 o 
   2  10   1      111.79      100.80    105.13 o 
   3  10   1      611.06      507.30    122.38 o 
   4  10   1      969.52      904.16    132.71 o 
   5  10   1        1.38       32.55     81.50 o 
   6  10   1        0.77       16.35     81.44 o 
   7  10   1      118.31       81.67    102.10 o 
   8  10   1       16.44       16.14     96.96 o 
   9  10   1      220.36       47.35    164.48 o 
  10  10   1       88.95      121.84    105.67 o 
 -10  11   1      101.59       22.36    173.97 o 
  -9  11   1       65.86        5.86     52.91 o 
  -8  11   1        8.26      111.64    125.79 o 
  -7  11   1      450.53      358.92    139.94 o 
  -6  11   1        5.81      113.73    117.46 o 
  -5  11   1     2103.21     2120.99    205.29 o 
  -4  11   1       41.60      266.27    120.77 o 
  -3  11   1     5098.19     4555.72    284.91 o 
  -2  11   1       26.27      172.81    125.94 o 
  -1  11   1     7644.34     7674.42    370.70 o 
   0  11   1       80.22      152.62    116.82 o 
   1  11   1     8568.13     8905.13    325.38 o 
   2  11   1      286.95      227.85    118.28 o 
   3  11   1     8708.24     9421.69    575.70 o 
   4  11   1        0.24       -3.05     97.69 o 
   5  11   1     6867.67     7238.98    323.85 o 
   6  11   1       59.11      173.70    218.37 o 
   7  11   1     3709.33     3711.41    298.89 o 
   8  11   1       58.85       76.26    255.18 o 
   9  11   1     2489.62     2587.44    347.55 o 
  -9  12   1      807.28       52.84    459.47 o 
  -8  12   1     2256.91     3181.62    407.69 o 
  -7  12   1     1344.24      895.00    778.46 o 
  -6  12   1     2164.96     2097.78    269.28 o 
  -5  12   1     2317.22     2597.99    284.69 o 
  -4  12   1     4268.76     4332.05    425.47 o 
  -3  12   1     1433.57     2003.96    232.46 o 
  -2  12   1     1645.69     1701.37    225.55 o 
  -1  12   1     1858.13     2299.27    244.06 o 
   0  12   1      487.92      848.62    187.10 o 
   1  12   1     1111.53     1431.06    218.67 o 
   2  12   1      578.37      846.76    141.28 o 
   3  12   1      753.79      743.02    163.75 o 
   4  12   1        5.20       14.06    105.03 o 
   5  12   1      177.06       44.98    104.18 o 
   6  12   1       32.20      -84.58    101.45 o 
   7  12   1        0.69       68.93     65.20 o 
   8  12   1       71.58       34.50     71.35 o 
   9  12   1       29.03      -66.26     70.98 o 
  -8  13   1      153.97      -12.36    173.14 o 
  -7  13   1        2.65       31.54     84.98 o 
  -6  13   1      499.22      233.19    273.37 o 
  -5  13   1       11.90      116.69    135.93 o 
  -4  13   1     1448.50     1620.60    225.93 o 
  -3  13   1      232.31      403.58    152.50 o 
  -2  13   1     4725.20     4955.87    427.33 o 
  -1  13   1      146.48      237.44    159.65 o 
   0  13   1     3956.98     4066.85    308.94 o 
   1  13   1       99.76      -25.54    214.93 o 
   2  13   1     5701.31     5815.86    450.54 o 
   3  13   1      352.26      506.57    224.11 o 
   4  13   1     5036.58     5832.97    325.61 o 
   5  13   1       53.33       63.86    129.57 o 
   6  13   1     2825.49     2985.35    362.71 o 
   7  13   1       83.37        2.58    195.63 o 
   8  13   1     2188.13     2467.65    381.09 o 
  -7  14   1     1639.15     1679.65    385.59 o 
  -6  14   1      336.63       97.72    239.20 o 
  -5  14   1     1606.06     1930.70    335.76 o 
  -4  14   1      739.19      853.58    213.67 o 
  -3  14   1     1654.77     1986.42    236.87 o 
  -2  14   1      422.58      206.19    252.67 o 
  -1  14   1      878.51     1334.39    317.12 o 
   0  14   1      414.71      270.37    224.28 o 
   1  14   1      739.84      785.92    274.27 o 
   2  14   1      353.47      519.71    251.33 o 
   3  14   1       92.13      237.56    223.47 o 
   4  14   1        3.71      -76.60    205.70 o 
   5  14   1        7.00       18.78    324.27 o 
   6  14   1       48.47      170.35    304.91 o 
  -5  15   1      344.52      523.47    395.17 o 
  -4  15   1       46.08     -342.17    342.17 o 
  -3  15   1     1297.79     1928.34    350.39 o 
  -2  15   1       90.69     -143.60    228.96 o 
  -1  15   1     2141.73     2440.52    391.77 o 
   0  15   1      426.47      723.28    286.46 o 
   1  15   1     2157.82     2074.59    380.93 o 
   2  15   1      183.24      608.46    272.72 o 
   3  15   1     2383.64     2720.62    398.05 o 
   4  15   1      124.91      403.19    406.22 o 
   5  15   1     1482.25     1954.44    538.34 o 
  -3  16   1      267.17      331.90    438.79 o 
  -2  16   1      798.97      910.93    321.24 o 
  -1  16   1      117.00      317.48    291.41 o 
   0  16   1      589.58      813.01    328.76 o 
   1  16   1      272.08      435.59    287.91 o 
   2  16   1      147.69      159.26    273.59 o 
 -14   0   2      938.33      991.69    347.84 o 
 -12   0   2     3007.44     2514.59    394.29 o 
 -10   0   2     1525.87     1614.98    226.34 o 
  -8   0   2     2653.10     2692.29    241.41 o 
  -6   0   2     2140.96     2347.07    194.66 o 
  -4   0   2      559.88      666.74    102.20 o 
  -2   0   2     2417.50     2586.91    101.40 o 
   0   0   2     7045.16     7902.47    200.92 o 
   2   0   2    17471.09    17419.82    418.42 o 
   4   0   2    15093.25    15504.62    421.90 o 
   6   0   2    23103.79    22615.77    493.76 o 
   8   0   2     9229.53     9621.32    605.81 o 
  10   0   2     8627.37     7959.96    622.83 o 
  12   0   2     3221.00     3507.26    484.36 o 
 -14   1   2      189.13      186.92    180.33 o 
 -13   1   2      810.71      676.73    206.50 o 
 -12   1   2     1667.50     1729.80    539.46 o 
 -11   1   2     2637.50     2646.83    224.87 o 
 -10   1   2     4935.32     4851.15    231.34 o 
  -9   1   2     6497.56     6431.75    252.05 o 
  -8   1   2     5838.96     5925.20    231.61 o 
  -7   1   2    17875.82    17616.29    599.81 o 
  -6   1   2    25869.32    26034.04    509.99 o 
  -5   1   2    17721.47    17923.06    371.59 o 
  -4   1   2    15203.60    15325.12    270.19 o 
  -3   1   2    13357.08    13326.44    253.99 o 
  -2   1   2    16381.49    17050.06    253.06 o 
  -1   1   2    50225.51    48769.06    669.92 o 
   0   1   2    14851.86    15847.03    261.35 o 
   1   1   2    38884.68    37612.62    548.82 o 
   2   1   2     4838.07     5062.42    143.97 o 
   3   1   2    26695.67    27226.96    447.39 o 
   4   1   2    18889.77    19538.38    357.01 o 
   5   1   2    10716.09    10970.75    231.77 o 
   6   1   2     2320.59     2464.37    111.81 o 
   7   1   2     2185.01     2203.49    131.65 o 
   8   1   2      681.77      913.97    176.17 o 
   9   1   2      684.60      728.65    171.54 o 
  10   1   2      420.24      548.90    170.75 o 
  11   1   2       24.73      126.80    146.61 o 
  12   1   2       57.10      100.87    142.26 o 
  13   1   2       41.58       34.24    169.11 o 
 -13   2   2     2032.08     2140.58    362.31 o 
 -12   2   2        4.39      -84.24    122.71 o 
 -11   2   2     3453.43     3637.73    250.96 o 
 -10   2   2      592.36      511.00    113.60 o 
  -9   2   2     2160.74     2217.68    165.77 o 
  -8   2   2      124.18       25.63     74.77 o 
  -7   2   2     2419.95     2356.97    147.69 o 
  -6   2   2        1.36      -31.23     55.33 o 
  -5   2   2      333.36      353.44     72.12 o 
  -4   2   2      247.03      277.59     48.40 o 
  -3   2   2     1187.76     1433.43     80.86 o 
  -2   2   2     4772.04     5137.27    150.46 o 
  -1   2   2     7488.31     8145.98    249.58 o 
   0   2   2     3624.47     3813.77    126.50 o 
   1   2   2    14660.80    14959.80    304.85 o 
   2   2   2     2411.84     2441.49     91.26 o 
   3   2   2    22307.02    22662.23    386.34 o 
   4   2   2     2175.05     2434.70    121.30 o 
   5   2   2    24039.45    24042.23    510.96 o 
   6   2   2       45.36       35.29     39.58 o 
   7   2   2    12964.01    13697.19    378.04 o 
   8   2   2     1379.89     1476.94    147.11 o 
   9   2   2     8041.78     7850.05    446.90 o 
  10   2   2       35.82      -12.42    128.89 o 
  11   2   2     4640.42     4905.71    373.14 o 
  12   2   2       73.30      200.62    167.86 o 
 -13   3   2      445.62      433.85    192.89 o 
 -12   3   2     1765.09     1895.85    377.08 o 
 -11   3   2     1798.40     1768.88    206.36 o 
 -10   3   2     3772.02     3622.99    203.51 o 
  -9   3   2     2036.44     1932.57    154.24 o 
  -8   3   2    14431.47    15145.57    429.57 o 
  -7   3   2     3750.21     3732.16    192.77 o 
  -6   3   2    16859.02    17125.06    418.44 o 
  -5   3   2    13127.94    12850.90    273.19 o 
  -4   3   2    43758.48    42633.55    592.79 o 
  -3   3   2    13282.95    13964.80    229.19 o 
  -2   3   2    38027.65    36056.52    580.09 o 
  -1   3   2    22227.64    22354.83    573.86 o 
   0   3   2    14920.12    14630.12    306.56 o 
   1   3   2    11315.90    11611.19    265.49 o 
   2   3   2    24675.54    24174.27    474.14 o 
   3   3   2     7732.79     7948.25    188.66 o 
   4   3   2     7968.12     8035.70    200.53 o 
   5   3   2     7124.68     7085.69    277.93 o 
   6   3   2     6685.75     6862.96    241.15 o 
   7   3   2     1757.27     1945.78    158.54 o 
   8   3   2     1439.60     1427.13    148.67 o 
   9   3   2      525.58      611.17    112.08 o 
  10   3   2       23.46      189.94    117.32 o 
  11   3   2        4.72       34.81    101.59 o 
  12   3   2       23.47     -107.46    128.68 o 
 -13   4   2      134.65      174.96    180.04 o 
 -12   4   2     1127.39     1325.14    241.97 o 
 -11   4   2      212.27      256.19    119.90 o 
 -10   4   2     2985.86     2709.99    303.10 o 
  -9   4   2      218.26      252.88     98.19 o 
  -8   4   2     1161.16     1197.43    133.18 o 
  -7   4   2       72.94      126.81     63.80 o 
  -6   4   2       41.08       26.17     37.80 o 
  -5   4   2      902.29      912.96     61.27 o 
  -4   4   2      220.66      237.96     40.42 o 
  -3   4   2       92.98      109.75     37.44 o 
  -2   4   2     3626.10     3528.03    120.73 o 
  -1   4   2      200.05      188.48     67.68 o 
   0   4   2     4444.11     4476.03    155.65 o 
   1   4   2      158.49      184.51     57.25 o 
   2   4   2    15086.37    14887.58    340.47 o 
   3   4   2     5614.62     6038.17    200.23 o 
   4   4   2    18312.54    18518.81    356.89 o 
   5   4   2      783.05      853.69     87.47 o 
   6   4   2    10371.76    10805.06    276.88 o 
   7   4   2     1356.07     1396.04    183.76 o 
   8   4   2    13096.34    13291.02    389.74 o 
   9   4   2     1148.64     1356.63    175.18 o 
  10   4   2     4987.86     4663.93    461.47 o 
  11   4   2      311.93      123.27    159.00 o 
  12   4   2     2429.03     2556.27    314.94 o 
 -13   5   2     1128.15     1340.90    373.46 o 
 -12   5   2      252.76      113.34    201.94 o 
 -11   5   2     1951.25     1991.60    217.36 o 
 -10   5   2     1558.95     1422.47    166.25 o 
  -9   5   2     7155.15     7361.79    254.26 o 
  -8   5   2     3537.60     3527.12    176.46 o 
  -7   5   2    13684.68    13158.93    322.49 o 
  -6   5   2     1596.20     1670.42     98.85 o 
  -5   5   2    25298.48    24771.93    373.63 o 
  -4   5   2     9982.48     9708.69    222.08 o 
  -3   5   2    47754.19    46781.50    783.81 o 
  -2   5   2     4589.79     4260.59    148.71 o 
  -1   5   2    29536.74    29571.31    504.83 o 
   0   5   2     2835.09     2804.22    141.91 o 
   1   5   2    36322.66    32562.31   1167.16 o 
   2   5   2     9666.47     9498.85    266.18 o 
   3   5   2    19026.65    18634.99    427.35 o 
   4   5   2      327.74      345.71     80.92 o 
   5   5   2     8462.37     8306.56    271.09 o 
   6   5   2      545.66      601.03     87.46 o 
   7   5   2     3850.09     3943.47    182.42 o 
   8   5   2      458.28      491.22     94.18 o 
   9   5   2       25.76       52.53     76.53 o 
  10   5   2       37.88       49.90     91.94 o 
  11   5   2        4.37       69.44    111.95 o 
  12   5   2       93.73      112.72     91.08 o 
 -13   6   2     1034.30     1231.87    372.48 o 
 -12   6   2      618.54      821.84    207.57 o 
 -11   6   2     1141.45     1245.89    207.07 o 
 -10   6   2      212.97       89.58    116.64 o 
  -9   6   2     2737.36     2619.24    169.78 o 
  -8   6   2      533.02      538.38     96.28 o 
  -7   6   2      545.09      525.89     90.92 o 
  -6   6   2      148.78      176.08     52.89 o 
  -5   6   2      623.62      671.07     78.65 o 
  -4   6   2        0.02      -22.44     58.93 o 
  -3   6   2     1270.85     1317.23    116.63 o 
  -2   6   2       44.53       79.54     63.96 o 
  -1   6   2     9352.83     9398.63    239.96 o 
   0   6   2     1500.34     1575.99    170.68 o 
   1   6   2     7022.76     7266.71    245.94 o 
   2   6   2     1148.49     1241.81    119.45 o 
   3   6   2    13446.65    13841.18    365.20 o 
   4   6   2     2402.96     2431.24    162.78 o 
   5   6   2     7911.62     8094.40    281.69 o 
   6   6   2     3485.66     3880.03    204.69 o 
   7   6   2     8921.78     9270.79    276.44 o 
   8   6   2     1173.65     1169.28    124.71 o 
   9   6   2     5262.08     5885.05    305.24 o 
  10   6   2     1224.58     1384.98    189.80 o 
  11   6   2     2221.46     2170.49    499.03 o 
  12   6   2      413.51      210.10    231.04 o 
 -12   7   2     1396.30     1650.22    414.44 o 
 -11   7   2       20.49      -96.81     96.81 o 
 -10   7   2     4601.44     4281.23    376.54 o 
  -9   7   2     1035.75      966.13    176.98 o 
  -8   7   2     8447.38     8193.12    405.76 o 
  -7   7   2     1189.21     1139.94    142.22 o 
  -6   7   2    18593.32    18436.63    480.34 o 
  -5   7   2      493.63      547.47     90.91 o 
  -4   7   2    24864.35    23809.06    613.91 o 
  -3   7   2     3486.66     3620.74    177.11 o 
  -2   7   2    29007.08    28469.76    537.24 o 
  -1   7   2     1407.81     1422.46    120.04 o 
   0   7   2    32227.32    30557.63    564.00 o 
   1   7   2     7583.60     7699.20    271.15 o 
   2   7   2    15315.04    15619.82    610.78 o 
   3   7   2     2151.44     2365.19    193.85 o 
   4   7   2     7518.70     7939.04    287.78 o 
   5   7   2       83.77       71.21     84.92 o 
   6   7   2     1903.62     1882.58    162.04 o 
   7   7   2      720.48      774.32    122.49 o 
   8   7   2      521.28      592.93    117.22 o 
   9   7   2       11.74      235.85    175.97 o 
  10   7   2      253.33       95.71     85.68 o 
  11   7   2       87.72      -87.75     87.75 o 
 -12   8   2      820.78       45.86     98.96 o 
 -11   8   2      486.20       95.69    240.86 o 
 -10   8   2      711.76      933.30    187.66 o 
  -9   8   2      427.67      288.18    130.56 o 
  -8   8   2     1106.91      809.18    179.87 o 
  -7   8   2     1196.01     1183.30    198.16 o 
  -6   8   2       43.24       32.31    122.60 o 
  -5   8   2      180.51      121.79     95.06 o 
  -4   8   2      270.15      307.07    101.72 o 
  -3   8   2        3.89       14.11     91.34 o 
  -2   8   2      149.94      290.77     97.39 o 
  -1   8   2      399.75      309.54     97.27 o 
   0   8   2     2468.36     2417.44    159.30 o 
   1   8   2     3444.07     3684.24    185.82 o 
   2   8   2     4314.78     4506.55    234.56 o 
   3   8   2      906.85      919.18    136.79 o 
   4   8   2     4537.08     4483.52    235.35 o 
   5   8   2     4666.94     4929.10    252.49 o 
   6   8   2     6996.04     7319.76    296.99 o 
   7   8   2     2376.95     2199.02    177.04 o 
   8   8   2     3796.89     3593.42    302.20 o 
   9   8   2     1295.85     1199.36    217.26 o 
  10   8   2     2091.73     2851.48    459.03 o 
  11   8   2      952.17      458.33    490.66 o 
 -11   9   2     2063.83     1737.93    350.97 o 
 -10   9   2       10.11      -68.41     68.41 o 
  -9   9   2     3844.10     3846.27    304.98 o 
  -8   9   2       55.09       10.84    113.36 o 
  -7   9   2     8741.25     8135.99    631.97 o 
  -6   9   2      520.83      406.91    161.34 o 
  -5   9   2    15927.34    16374.41    472.69 o 
  -4   9   2     1045.36      959.05    153.50 o 
  -3   9   2    15510.57    15425.85    477.94 o 
  -2   9   2     1601.67     1573.80    152.81 o 
  -1   9   2    26243.39    26250.35    602.24 o 
   0   9   2      149.79      244.85     99.17 o 
   1   9   2    16050.83    15930.16    398.34 o 
   2   9   2       10.18       25.94     83.79 o 
   3   9   2    10033.48    10453.56    366.68 o 
   4   9   2       82.26      150.58    102.93 o 
   5   9   2     4079.60     4238.20    247.08 o 
   6   9   2       71.36       31.90    103.16 o 
   7   9   2      493.35      542.65    121.88 o 
   8   9   2       28.66       -6.12    115.34 o 
   9   9   2      529.35      574.09    209.32 o 
  10   9   2       69.14       49.73    194.26 o 
 -11  10   2      501.41      159.38    277.04 o 
 -10  10   2      597.62      159.06    282.76 o 
  -9  10   2      179.74       49.22    109.71 o 
  -8  10   2      592.86      730.23    178.62 o 
  -7  10   2      815.34      968.92    201.78 o 
  -6  10   2      404.06      310.44    149.66 o 
  -5  10   2       13.13       99.64    134.04 o 
  -4  10   2        2.36      -71.56    106.78 o 
  -3  10   2      120.73       49.61    153.93 o 
  -2  10   2      586.66      542.00    163.09 o 
  -1  10   2      731.74      866.13    184.66 o 
   0  10   2     2034.76     1789.94    164.58 o 
   1  10   2     3643.02     3570.76    208.65 o 
   2  10   2     2484.62     2406.93    182.25 o 
   3  10   2     1611.91     1550.27    159.90 o 
   4  10   2     3149.56     3347.38    201.89 o 
   5  10   2     3717.32     3879.30    241.31 o 
   6  10   2     2525.71     2658.11    209.86 o 
   7  10   2     1999.44     2018.71    246.10 o 
   8  10   2     1530.21     1989.32    247.67 o 
   9  10   2     1149.97     1168.70    279.39 o 
  10  10   2      928.67     1345.89    344.91 o 
 -10  11   2     1971.70     1777.73    406.12 o 
  -9  11   2       47.99       56.12    239.34 o 
  -8  11   2     3707.01     3699.45    323.77 o 
  -7  11   2       17.38      221.76    135.15 o 
  -6  11   2     7139.92     7773.80    455.19 o 
  -5  11   2       29.25       62.93    120.43 o 
  -4  11   2     9842.36    10537.21    493.84 o 
  -3  11   2      108.59       34.86    123.69 o 
  -2  11   2    10781.03    11849.68    459.68 o 
  -1  11   2      465.99      513.25    167.33 o 
   0  11   2     8512.40     8795.30    402.51 o 
   1  11   2        3.45     -105.54    131.43 o 
   2  11   2     6118.15     6072.32    270.61 o 
   3  11   2       24.41       33.26     95.84 o 
   4  11   2     4198.29     4138.17    229.51 o 
   5  11   2      318.69      236.82    102.17 o 
   6  11   2     1375.82     1419.74    157.17 o 
   7  11   2        6.29      -23.29     91.27 o 
   8  11   2      540.64      822.03    230.00 o 
   9  11   2       47.78       12.05     81.01 o 
  -9  12   2      658.15       56.41     72.31 o 
  -8  12   2       66.18       58.90    177.29 o 
  -7  12   2      105.41      202.09    151.82 o 
  -6  12   2      109.82       14.14    157.30 o 
  -5  12   2      100.48       57.62    117.73 o 
  -4  12   2       21.25       22.36    126.72 o 
  -3  12   2      184.87      148.20    143.58 o 
  -2  12   2      175.34      -64.91    127.79 o 
  -1  12   2      620.20      634.61    188.09 o 
   0  12   2      798.55      837.66    194.11 o 
   1  12   2     1066.46     1462.96    246.65 o 
   2  12   2      883.20      980.35    201.11 o 
   3  12   2     3042.08     3209.15    280.68 o 
   4  12   2     1050.62     1428.77    167.01 o 
   5  12   2     1539.45     1489.20    179.58 o 
   6  12   2      858.83      500.39    638.62 o 
   7  12   2     1817.38     1995.51    302.27 o 
   8  12   2      675.96      194.68    359.48 o 
  -8  13   2       38.64       -2.26    106.59 o 
  -7  13   2     2388.54     2901.15    394.10 o 
  -6  13   2       21.02      -26.39    102.66 o 
  -5  13   2     3702.45     4385.13    482.89 o 
  -4  13   2      229.39      353.21    183.17 o 
  -3  13   2     6993.90     7880.63    400.98 o 
  -2  13   2      290.97      239.60    154.50 o 
  -1  13   2     5024.80     5719.61    355.98 o 
   0  13   2       70.26      218.50    161.11 o 
   1  13   2     4957.42     5911.57    367.15 o 
   2  13   2       98.19      -28.25    159.74 o 
   3  13   2     3040.90     3596.36    380.21 o 
   4  13   2        0.44      178.00    192.94 o 
   5  13   2     1205.17     1296.27    256.47 o 
   6  13   2       15.00      146.39    272.35 o 
   7  13   2      809.13      266.25    278.56 o 
  -7  14   2        1.72      -23.35    109.41 o 
  -6  14   2      141.27      107.59     91.98 o 
  -5  14   2       24.60      -69.23    113.05 o 
  -4  14   2        9.32      154.69    141.55 o 
  -3  14   2       65.82      347.64    164.28 o 
  -2  14   2      463.58      760.21    200.07 o 
  -1  14   2      127.64      386.39    172.25 o 
   0  14   2      564.50      583.16    341.48 o 
   1  14   2       47.79       -3.69    218.99 o 
   2  14   2     1197.06     1518.36    397.23 o 
   3  14   2      614.91      417.37    220.88 o 
   4  14   2     1248.72     2001.87    324.21 o 
   5  14   2      370.19      655.39    363.19 o 
   6  14   2     1070.45     1032.47    405.44 o 
  -5  15   2      224.22      333.28    139.21 o 
  -4  15   2     1925.95     2163.62    308.58 o 
  -3  15   2      202.72      548.44    203.14 o 
  -2  15   2     2074.08     1872.84    367.79 o 
  -1  15   2      405.67      305.80    266.99 o 
   0  15   2     2222.65     2181.67    387.14 o 
   1  15   2      113.64      -95.85    230.20 o 
   2  15   2     2010.69     2401.52    559.12 o 
   3  15   2       51.59      185.25    228.34 o 
   4  15   2      812.27     1201.40    302.58 o 
  -3  16   2       10.37      269.61    417.96 o 
  -2  16   2       34.34      -79.80    426.56 o 
  -1  16   2      163.08       53.48    264.14 o 
   0  16   2        9.34      168.15    477.71 o 
   1  16   2      528.02      845.31    311.29 o 
   2  16   2       92.36      201.63    279.75 o 
 -13   0   3        2.43      -84.78    197.83 o 
 -11   0   3     1528.25     1425.77    226.86 o 
  -9   0   3     4391.80     4337.98    471.30 o 
  -7   0   3    11543.77    11375.47    310.93 o 
  -5   0   3    26840.77    27604.88    558.31 o 
  -3   0   3    26933.97    25691.56    878.18 o 
  -1   0   3    83283.27    77845.98   1788.56 o 
   1   0   3    81740.39    78851.18   1120.23 o 
   3   0   3    64888.67    60918.09   1300.02 o 
   5   0   3    39802.37    37228.00   1671.18 o 
   7   0   3     8294.90     8154.12    341.15 o 
   9   0   3     6252.84     6441.17    531.79 o 
  11   0   3     1847.49     1651.98    358.60 o 
 -14   1   3     1088.95      819.57    231.52 o 
 -13   1   3     1697.35     1688.05    266.74 o 
 -12   1   3     3015.44     3272.37    304.90 o 
 -11   1   3     3455.60     3554.77    215.77 o 
 -10   1   3     4760.83     4761.46    232.13 o 
  -9   1   3     3303.58     3379.39    194.37 o 
  -8   1   3     9122.36     8941.14    239.44 o 
  -7   1   3    13823.74    13474.48    245.82 o 
  -6   1   3    11352.92    11544.34    210.80 o 
  -5   1   3     4676.47     4811.77    163.52 o 
  -4   1   3     2975.98     2873.34    109.00 o 
  -3   1   3     3960.86     3836.65     93.33 o 
  -2   1   3     1546.64     1588.82     68.14 o 
  -1   1   3     2567.15     2635.38     78.22 o 
   0   1   3     1176.21     1201.54     48.68 o 
   1   1   3     5559.42     5743.00    144.76 o 
   2   1   3     1584.50     1710.56     73.14 o 
   3   1   3       33.06        5.51     32.96 o 
   4   1   3      217.82      185.74     47.83 o 
   5   1   3     1462.42     1534.29    102.48 o 
   6   1   3     2974.66     3123.36    169.28 o 
   7   1   3     1543.25     1399.92    138.04 o 
   8   1   3     2235.96     2302.11    168.88 o 
   9   1   3      938.31      953.54    206.83 o 
  10   1   3     1836.59     1608.53    363.98 o 
  11   1   3     1666.15     1720.55    262.30 o 
  12   1   3      966.28      912.41    228.69 o 
 -14   2   3       11.71       -5.96    156.42 o 
 -13   2   3       66.85      250.96    160.92 o 
 -12   2   3      324.25      469.24    141.78 o 
 -11   2   3      135.73      192.14    104.22 o 
 -10   2   3     2097.32     2046.38    169.96 o 
  -9   2   3      411.59      369.33     84.34 o 
  -8   2   3     6448.04     6174.33    202.14 o 
  -7   2   3      546.08      630.81     80.87 o 
  -6   2   3    20241.40    20442.54    371.85 o 
  -5   2   3       38.55       52.74     47.79 o 
  -4   2   3    28936.46    29807.58    506.93 o 
  -3   2   3     6587.44     6545.42    165.25 o 
  -2   2   3    41955.65    41587.38    648.62 o 
  -1   2   3      271.59      348.69     44.54 o 
   0   2   3    60236.07    56933.30    840.46 o 
   1   2   3     1998.28     2008.93     96.17 o 
   2   2   3    38880.61    38150.61    593.23 o 
   3   2   3      783.45      737.43     65.50 o 
   4   2   3    34696.21    35043.89    583.36 o 
   5   2   3      266.76      264.49     72.03 o 
   6   2   3    17819.49    17889.20    443.62 o 
   7   2   3      583.45      612.76    102.52 o 
   8   2   3     8309.82     8543.14    308.41 o 
   9   2   3        5.75      -72.31     72.31 o 
  10   2   3     3191.79     3618.38    297.44 o 
  11   2   3       68.57       87.40    176.61 o 
  12   2   3      589.34      531.92    210.07 o 
 -13   3   3     2564.33     2661.06    325.45 o 
 -12   3   3     1689.98     1695.84    211.73 o 
 -11   3   3     4852.45     4615.57    281.34 o 
 -10   3   3     2007.45     2062.87    170.30 o 
  -9   3   3    10483.75    10359.09    277.20 o 
  -8   3   3     2086.93     2158.95    135.69 o 
  -7   3   3     7640.25     7368.43    228.82 o 
  -6   3   3     4245.23     3812.13    155.11 o 
  -5   3   3    13332.57    13842.44    297.54 o 
  -4   3   3     6415.39     6779.61    178.62 o 
  -3   3   3     4876.85     4808.21    109.93 o 
  -2   3   3     9545.09     9188.16    259.65 o 
  -1   3   3      675.67      733.32     52.51 o 
   0   3   3      829.66      842.81     66.96 o 
   1   3   3      887.32      991.62     81.60 o 
   2   3   3        4.81        2.75     41.22 o 
   3   3   3     3582.75     3737.62    157.32 o 
   4   3   3      314.87      344.64     60.85 o 
   5   3   3      814.50      816.59     89.32 o 
   6   3   3     1306.66     1257.94    107.88 o 
   7   3   3     2466.29     2661.99    205.24 o 
   8   3   3      471.63      588.81    109.06 o 
   9   3   3     3880.38     3826.76    240.96 o 
  10   3   3      819.90      589.11    126.68 o 
  12   3   3      525.83       61.56     55.74 o 
 -13   4   3      174.61      312.44    268.34 o 
 -12   4   3        1.36        0.70    113.29 o 
 -11   4   3      398.51      474.44    137.08 o 
 -10   4   3        3.20       20.06     83.43 o 
  -9   4   3     3194.78     3084.44    179.94 o 
  -8   4   3     1587.88     1568.28    131.41 o 
  -7   4   3     7067.00     6895.97    222.81 o 
  -6   4   3      730.54      846.37    130.31 o 
  -5   4   3    14652.63    14404.37    308.04 o 
  -4   4   3     3220.36     3340.30     99.43 o 
  -3   4   3    50151.80    49586.98    788.09 o 
  -2   4   3     6602.45     6933.75    303.72 o 
  -1   4   3    39547.20    37614.82    699.26 o 
   0   4   3     1921.19     1839.54    132.70 o 
   1   4   3    39595.43    37149.59    700.49 o 
   2   4   3     5338.27     5314.30    234.88 o 
   3   4   3    37419.09    36347.89    708.06 o 
   4   4   3     1094.92     1171.21     97.12 o 
   5   4   3    16569.87    16801.51    362.02 o 
   6   4   3      800.71      820.56    101.12 o 
   7   4   3    12335.69    12709.25    331.85 o 
   8   4   3      194.35      240.52     81.14 o 
   9   4   3     3382.69     3773.89    213.73 o 
  10   4   3       27.11      -25.29     88.84 o 
  11   4   3     1102.40      182.09    181.84 o 
  12   4   3       69.75       -1.11     89.61 o 
 -13   5   3      252.14      565.82    290.63 o 
 -12   5   3     2902.01     2966.90    323.54 o 
 -11   5   3      674.34      601.87    184.16 o 
 -10   5   3     6008.87     6502.78    252.02 o 
  -9   5   3     3023.66     2954.14    174.35 o 
  -8   5   3     5789.72     5945.23    220.37 o 
  -7   5   3     1102.83     1033.19    107.74 o 
  -6   5   3     6786.74     6512.42    254.15 o 
  -5   5   3     3743.31     3722.82    107.76 o 
  -4   5   3    13726.55    13404.55    247.91 o 
  -3   5   3     2200.72     2008.60    144.22 o 
  -2   5   3     1302.65     1448.32    181.52 o 
  -1   5   3      516.50      468.29     61.44 o 
   0   5   3     1014.37     1182.50     89.75 o 
   1   5   3     1422.99     1304.33    104.27 o 
   2   5   3      173.36      236.68     66.08 o 
   3   5   3      520.03      528.24     87.94 o 
   4   5   3      905.16     1083.74    115.26 o 
   5   5   3      248.65      276.64     89.15 o 
   6   5   3      515.85      543.58     96.73 o 
   7   5   3      508.73      499.33     93.63 o 
   8   5   3     3593.79     3991.51    197.59 o 
   9   5   3      697.59      789.45    118.59 o 
  10   5   3     2099.61     2088.74    216.15 o 
  11   5   3      103.54      185.74     74.26 o 
  12   5   3     1617.68     1889.21    321.42 o 
 -13   6   3        2.33      171.52    233.82 o 
 -12   6   3      211.15       -5.63    140.09 o 
 -11   6   3      203.42      349.07    163.85 o 
 -10   6   3      720.60      826.74    142.69 o 
  -9   6   3      146.69      182.47     98.34 o 
  -8   6   3     5439.33     5080.58    254.39 o 
  -7   6   3     1522.05     1508.54    107.90 o 
  -6   6   3     8405.20     8388.24    247.17 o 
  -5   6   3     4801.02     4774.66    161.68 o 
  -4   6   3    18963.46    19376.70    662.44 o 
  -3   6   3     3748.79     3646.83    194.69 o 
  -2   6   3    24295.51    24082.57    563.12 o 
  -1   6   3    10811.54    11146.99    288.11 o 
   0   6   3    24438.27    23843.88    513.40 o 
   1   6   3     4102.78     4148.73    182.01 o 
   2   6   3    31990.26    30270.63    647.40 o 
   3   6   3     2767.53     2841.56    170.53 o 
   4   6   3    11698.29    11977.12    352.82 o 
   5   6   3     3718.08     3841.76    207.51 o 
   6   6   3     9505.30     9507.69    333.57 o 
   7   6   3      630.43      712.20    123.61 o 
   8   6   3     4636.02     4742.92    219.59 o 
   9   6   3      618.18      735.60    118.97 o 
  10   6   3     1044.81      998.37    315.06 o 
  11   6   3       99.11      177.17    211.81 o 
 -12   7   3       14.89      -24.61    134.34 o 
 -11   7   3     3859.94     4338.89    337.72 o 
 -10   7   3      380.41      235.91    138.40 o 
  -9   7   3     6363.74     6207.91    366.53 o 
  -8   7   3      391.09      145.34    129.13 o 
  -7   7   3     8355.54     8740.55    423.32 o 
  -6   7   3      273.19      642.69    167.26 o 
  -5   7   3     4850.97     4921.05    223.39 o 
  -4   7   3     2663.10     2967.82    202.38 o 
  -3   7   3     3783.88     3776.92    229.38 o 
  -2   7   3       42.81       53.96     54.00 o 
  -1   7   3     1810.46     2021.03    117.01 o 
   0   7   3     1164.80     1267.33    117.32 o 
   1   7   3        5.75       42.57     65.55 o 
   2   7   3      456.09      507.17    155.74 o 
   3   7   3      268.72      214.45     91.98 o 
   4   7   3      179.42       80.39     87.84 o 
   5   7   3     2545.73     2748.26    210.31 o 
   6   7   3       12.62       -7.60     78.80 o 
   7   7   3     3529.28     3431.56    289.87 o 
   8   7   3      242.23      297.27    111.05 o 
   9   7   3     1655.85     1936.34    239.69 o 
  10   7   3        7.76       11.03     65.28 o 
 -12   8   3        5.21     -117.64    187.95 o 
 -11   8   3      367.08       44.39    144.88 o 
 -10   8   3      456.71      508.68    156.84 o 
  -9   8   3      807.69      875.67    188.08 o 
  -8   8   3      198.81      261.83    137.32 o 
  -7   8   3     3151.52     3023.48    280.76 o 
  -6   8   3     3292.03     3220.57    285.64 o 
  -5   8   3    10031.98    10328.97    345.70 o 
  -4   8   3     3375.34     3131.44    329.63 o 
  -3   8   3    15224.52    15392.13    459.44 o 
  -2   8   3     6413.43     6301.83    298.64 o 
  -1   8   3    19646.63    20173.28    428.82 o 
   0   8   3    11857.28    11829.35    409.70 o 
   1   8   3    17032.74    16567.54    443.41 o 
   2   8   3     4148.97     3978.15    218.70 o 
   3   8   3    11043.45    11217.54    361.58 o 
   4   8   3     6063.84     6167.84    268.21 o 
   5   8   3     8327.82     8516.77    366.35 o 
   6   8   3     1477.62     1718.21    167.98 o 
   7   8   3     3823.52     3916.30    233.42 o 
   8   8   3      648.72      598.35    132.93 o 
   9   8   3     1656.36     1605.81    223.85 o 
  10   8   3      477.74       42.12    260.71 o 
 -11   9   3       29.45      -84.70    106.40 o 
 -10   9   3     2521.87     2821.45    393.02 o 
  -9   9   3       10.81      -42.14    115.28 o 
  -8   9   3     4670.78     4354.69    330.07 o 
  -7   9   3       21.32      173.72    173.43 o 
  -6   9   3     5104.70     4901.13    353.25 o 
  -5   9   3       40.86      136.08    145.75 o 
  -4   9   3     1929.53     1851.55    194.63 o 
  -3   9   3      156.84       73.82    120.10 o 
  -2   9   3     3681.45     3966.34    302.14 o 
  -1   9   3      383.30      457.08    147.84 o 
   0   9   3      258.97      287.78     88.61 o 
   1   9   3        1.02      -10.71     74.60 o 
   2   9   3       17.52      102.33     89.14 o 
   3   9   3        5.43     -110.69    141.85 o 
   4   9   3      279.66      304.51    111.60 o 
   5   9   3        2.64       13.81     81.67 o 
   6   9   3     2879.32     3110.24    217.01 o 
   7   9   3        1.29      -68.70     94.47 o 
   8   9   3      915.10     1146.07    204.31 o 
   9   9   3        0.09       31.69    106.72 o 
  10   9   3     1390.44     1439.71    257.22 o 
 -11  10   3       55.49      151.49    215.63 o 
 -10  10   3      558.37      136.25    105.52 o 
  -9  10   3      502.37      286.09    197.15 o 
  -8  10   3      672.57      551.25    162.28 o 
  -7  10   3     1228.74     1261.10    235.94 o 
  -6  10   3     4026.73     3954.39    477.02 o 
  -5  10   3     3087.22     3698.03    326.68 o 
  -4  10   3     4806.63     4809.77    376.87 o 
  -3  10   3     3125.46     3408.90    260.12 o 
  -2  10   3     6586.12     7077.53    355.30 o 
  -1  10   3     4266.59     4116.31    288.91 o 
   0  10   3    10195.05    10006.94    414.61 o 
   1  10   3     5937.87     6179.32    329.11 o 
   2  10   3     4907.64     5377.54    237.71 o 
   3  10   3     5308.04     5667.12    281.10 o 
   4  10   3     5942.52     6463.85    300.83 o 
   5  10   3     3058.79     3248.12    229.61 o 
   6  10   3     3032.97     3293.43    226.92 o 
   7  10   3     1799.09     1944.31    195.52 o 
   8  10   3     1134.28     1419.46    232.29 o 
   9  10   3      547.17      380.91    155.74 o 
 -10  11   3       93.56      164.02    103.26 o 
  -9  11   3     2216.31     2554.88    423.24 o 
  -8  11   3       41.93      -95.46     95.46 o 
  -7  11   3     3364.80     3656.08    322.50 o 
  -6  11   3        4.44      -19.25    161.11 o 
  -5  11   3     3896.90     3483.05    324.31 o 
  -4  11   3      172.18      213.69    125.60 o 
  -3  11   3     3364.47     3713.05    274.98 o 
  -2  11   3       40.57       13.52    134.41 o 
  -1  11   3      803.74      996.63    197.09 o 
   0  11   3      104.15       11.58    138.27 o 
   1  11   3       48.49      172.94    141.68 o 
   2  11   3       24.05       -5.05    134.53 o 
   3  11   3      399.75      388.04    158.87 o 
   4  11   3      379.97      403.60    110.64 o 
   5  11   3     1245.42     1203.54    174.42 o 
   6  11   3       35.85       29.77     93.97 o 
   7  11   3      711.97      864.16    193.08 o 
   8  11   3      152.26      531.69    187.17 o 
   9  11   3      911.71     1254.46    312.54 o 
  -9  12   3      492.75      190.54    360.16 o 
  -8  12   3      586.98       68.28     55.47 o 
  -7  12   3      733.54      224.06    168.20 o 
  -6  12   3      709.29      954.76    208.82 o 
  -5  12   3     1589.01     1640.44    274.36 o 
  -4  12   3     3844.25     4352.86    372.15 o 
  -3  12   3     2185.63     2517.35    261.47 o 
  -2  12   3     4885.30     5012.97    337.31 o 
  -1  12   3     3360.61     4096.29    318.23 o 
   0  12   3     3334.49     3369.90    297.63 o 
   1  12   3     2864.06     2943.16    285.17 o 
   2  12   3     5129.08     5412.60    345.21 o 
   3  12   3     2808.54     2735.44    269.00 o 
   4  12   3     2242.08     2337.78    251.41 o 
   5  12   3     2006.69     2114.54    241.00 o 
   6  12   3     2013.57     2311.31    242.66 o 
   7  12   3      830.64      853.52    237.24 o 
   8  12   3      952.27     1453.75    257.09 o 
  -8  13   3     1352.89     1571.49    376.30 o 
  -7  13   3       16.34      -29.16     83.27 o 
  -6  13   3     1375.47     1508.22    349.60 o 
  -5  13   3      132.05       61.22    126.36 o 
  -4  13   3     1704.47     1919.32    299.79 o 
  -3  13   3      221.91      243.15    175.33 o 
  -2  13   3      535.24      583.26    179.07 o 
  -1  13   3        5.49      -32.55    148.25 o 
   0  13   3      459.05      386.30    175.67 o 
   1  13   3        0.67       75.51    159.30 o 
   2  13   3        3.17      126.27    154.34 o 
   3  13   3       83.74       14.02    182.96 o 
   4  13   3      296.62      532.02    180.65 o 
   5  13   3       59.53      197.35    176.52 o 
   6  13   3      222.80      231.37    281.83 o 
   7  13   3       81.11      -57.79    101.12 o 
  -7  14   3      650.66      215.05    472.28 o 
  -6  14   3      278.65       97.46    119.45 o 
  -5  14   3      912.06      454.66    643.95 o 
  -4  14   3      598.88      519.38    198.54 o 
  -3  14   3     2256.59     3017.37    342.11 o 
  -2  14   3      999.43     1208.94    234.65 o 
  -1  14   3     2493.72     3169.46    313.11 o 
   0  14   3      801.91     1001.63    303.66 o 
   1  14   3     3317.01     4147.14    338.35 o 
   2  14   3     1239.72     1447.95    316.71 o 
   3  14   3     2357.42     2080.89    332.01 o 
   4  14   3      645.53      731.27    251.77 o 
   5  14   3     1442.74     2103.22    320.92 o 
  -5  15   3     1068.36      425.01    600.53 o 
  -4  15   3       63.36       62.08    161.60 o 
  -3  15   3      425.25      361.90    197.98 o 
  -2  15   3      159.99      479.48    166.20 o 
  -1  15   3      106.72       56.55    152.42 o 
   0  15   3        1.10     -186.52    227.36 o 
   1  15   3       51.62      149.74    239.03 o 
   2  15   3       32.25      184.80    222.33 o 
   3  15   3      112.19      180.12    237.79 o 
   4  15   3       35.88      489.99    256.98 o 
  -2  16   3     1542.53     1901.73    612.76 o 
  -1  16   3      119.62      -27.13    259.63 o 
   0  16   3     1913.95     2963.42    449.89 o 
 -14   0   4     1341.85     1479.57    375.42 o 
 -12   0   4     5381.56     4711.16    518.68 o 
 -10   0   4     8833.71     8773.94    653.49 o 
  -8   0   4    25872.11    26553.79    803.65 o 
  -6   0   4    46636.38    47832.54    908.75 o 
  -4   0   4    23817.82    24508.89    505.86 o 
  -2   0   4    39050.09    38328.32    714.15 o 
   0   0   4    20477.01    21682.44    429.43 o 
   2   0   4     5485.12     5055.12    229.23 o 
   4   0   4     5096.91     5491.44    253.72 o 
   6   0   4        8.54       59.26     72.80 o 
   8   0   4        0.68      -84.30    105.52 o 
  10   0   4      225.79      228.34    213.48 o 
  12   0   4      369.48      407.98    275.97 o 
 -14   1   4      357.03      563.70    193.06 o 
 -13   1   4      394.23      487.43    299.87 o 
 -12   1   4      508.02      492.43    125.27 o 
 -11   1   4      220.72      286.18    109.77 o 
 -10   1   4       15.79       53.01     89.22 o 
  -9   1   4       45.56       75.86     80.52 o 
  -8   1   4      230.04      208.96     87.72 o 
  -7   1   4      156.44      168.96     68.71 o 
  -6   1   4      934.98     1020.95     97.16 o 
  -5   1   4     6527.82     6675.18    180.43 o 
  -4   1   4      793.04      855.24     57.54 o 
  -3   1   4    14836.65    16202.84    254.13 o 
  -2   1   4     3002.04     3162.12     97.10 o 
  -1   1   4    24054.00    24553.25    342.63 o 
   0   1   4    22270.51    23494.38    327.10 o 
   1   1   4    16196.22    16815.13    258.49 o 
   2   1   4    10341.55    10666.57    176.06 o 
   3   1   4    12267.62    11946.43    247.72 o 
   4   1   4    20622.18    20116.81    390.47 o 
   5   1   4    12194.92    12743.12    305.81 o 
   6   1   4     9728.46     9336.67    257.64 o 
   7   1   4     7210.24     7402.66    310.29 o 
   8   1   4     3171.41     3253.20    232.22 o 
   9   1   4     4738.06     4821.05    378.74 o 
  10   1   4     2926.88     2922.08    416.78 o 
  11   1   4     1671.72     1081.62    891.17 o 
  12   1   4      485.72      505.36    208.37 o 
 -14   2   4      144.52      236.07    245.06 o 
 -13   2   4     2927.53     2794.62    385.34 o 
 -12   2   4        3.53       57.38    109.60 o 
 -11   2   4     8166.06     8189.12    430.91 o 
 -10   2   4      440.49      481.28    112.72 o 
  -9   2   4    14039.03    13615.75    382.95 o 
  -8   2   4      864.69      813.57     99.02 o 
  -7   2   4    27587.22    27405.04    485.59 o 
  -6   2   4       12.68        3.46     52.63 o 
  -5   2   4    39502.05    39976.37    616.55 o 
  -4   2   4     1915.48     1877.26     99.24 o 
  -3   2   4    54686.28    55769.00    940.29 o 
  -2   2   4      490.58      527.46     46.74 o 
  -1   2   4    44009.67    42268.83    545.63 o 
   0   2   4     3860.21     4110.86     90.30 o 
   1   2   4    12364.65    12285.34    224.19 o 
   2   2   4     3386.48     3333.62    109.63 o 
   3   2   4     5219.29     5179.04    143.87 o 
   4   2   4       93.39       52.90     49.14 o 
   5   2   4      284.11      246.86     70.47 o 
   6   2   4      218.16      325.62    101.68 o 
   7   2   4       62.42      106.70     74.71 o 
   8   2   4      442.74      353.97    113.83 o 
   9   2   4      124.89      200.46     93.42 o 
  10   2   4        2.88      -45.62    105.52 o 
  11   2   4      343.68      -58.97     75.79 o 
  12   2   4        7.01      -29.13     47.86 o 
 -13   3   4      204.14      353.73    168.70 o 
 -12   3   4      533.92      618.32    155.93 o 
 -11   3   4       32.33       18.30     90.39 o 
 -10   3   4      782.14      819.72    130.46 o 
  -9   3   4        1.29      -23.00     68.11 o 
  -8   3   4      297.36      301.91     79.14 o 
  -7   3   4      335.30      321.94     76.44 o 
  -6   3   4      177.95      231.19     69.81 o 
  -5   3   4     3500.57     3512.69    141.52 o 
  -4   3   4     9589.49    10107.39    235.55 o 
  -3   3   4     1842.38     1816.18     87.07 o 
  -2   3   4    30769.42    31644.87    643.95 o 
  -1   3   4     5859.85     6180.40    155.75 o 
   0   3   4    14615.53    15109.44    382.18 o 
   1   3   4     9447.30     9548.76    389.65 o 
   2   3   4    29005.31    28415.61    570.60 o 
   3   3   4     6603.82     6609.82    220.22 o 
   4   3   4    14757.87    14574.05    316.83 o 
   5   3   4     5943.69     5999.75    203.89 o 
   6   3   4     9911.95     9723.97    272.39 o 
   7   3   4     3228.79     3378.78    174.98 o 
   8   3   4     7443.22     7627.03    266.69 o 
   9   3   4     2444.29     2814.80    180.63 o 
  10   3   4     2241.23     2045.90    233.24 o 
 -13   4   4      343.22      438.09    178.71 o 
 -12   4   4     3326.18     3358.25    323.09 o 
 -11   4   4      220.21      101.38    116.44 o 
 -10   4   4     9258.84     8910.64    314.74 o 
  -9   4   4     1326.26     1369.13    122.36 o 
  -8   4   4    13683.19    13245.27    340.30 o 
  -7   4   4     1001.41     1035.99    107.19 o 
  -6   4   4    16401.56    16419.24    360.05 o 
  -5   4   4     2368.29     2369.93    121.45 o 
  -4   4   4    32449.06    32654.44    484.07 o 
  -3   4   4     1951.86     1973.81    153.99 o 
  -2   4   4    24509.03    24425.40    542.43 o 
  -1   4   4      629.22      582.76     47.69 o 
   0   4   4    23137.45    22759.81    472.16 o 
   1   4   4     1663.27     1562.21    106.09 o 
   2   4   4     8680.14     8641.04    262.15 o 
   3   4   4       21.81      -16.06     52.20 o 
   4   4   4     1907.23     1769.98    141.87 o 
   5   4   4      190.65      254.39     72.87 o 
   6   4   4     1818.45     1878.37    135.49 o 
   7   4   4       10.11       -1.10     66.54 o 
   8   4   4        1.68      105.51     76.77 o 
   9   4   4      140.82      236.42     85.26 o 
  10   4   4      214.69       38.57     69.47 o 
  11   4   4       10.52       -4.83     45.68 o 
 -13   5   4      368.12      229.67    164.49 o 
 -12   5   4        3.13        5.34    131.84 o 
 -11   5   4      672.89      653.92    150.84 o 
 -10   5   4       40.49       28.21    108.12 o 
  -9   5   4        3.71       12.01     96.55 o 
  -8   5   4      221.17      191.97     82.40 o 
  -7   5   4     1451.58     1560.80    124.55 o 
  -6   5   4       30.09       22.33     56.66 o 
  -5   5   4     1855.09     1986.47     89.38 o 
  -4   5   4      228.65      245.56     67.44 o 
  -3   5   4    11665.56    12370.09    460.08 o 
  -2   5   4     2382.18     2610.04    360.99 o 
  -1   5   4    12536.76    12754.81    300.21 o 
   0   5   4     1435.47     1352.64     93.81 o 
   1   5   4    20873.71    20030.28    450.61 o 
   2   5   4     7703.69     7622.58    251.08 o 
   3   5   4    20949.91    20846.60    488.93 o 
   4   5   4     3639.79     3908.23    197.83 o 
   5   5   4     8232.68     8515.79    309.32 o 
   6   5   4     2798.99     3011.43    169.43 o 
   7   5   4     9056.35     9368.15    292.58 o 
   8   5   4     1962.42     1836.76    152.61 o 
   9   5   4     3511.74     3709.29    206.34 o 
  10   5   4      298.18      108.46    138.05 o 
 -13   6   4     1584.52     1870.88    294.13 o 
 -12   6   4     1077.67      848.39    211.04 o 
 -11   6   4     3314.67     3422.87    326.24 o 
 -10   6   4      980.60      985.07    161.02 o 
  -9   6   4     9680.60     9202.64    358.68 o 
  -8   6   4     1482.26     1692.15    178.12 o 
  -7   6   4    10072.50    10105.93    363.48 o 
  -6   6   4     2571.18     2293.63    191.73 o 
  -5   6   4    20849.29    21760.13    436.74 o 
  -4   6   4     1764.07     1856.66    161.74 o 
  -3   6   4    19951.61    19166.52    474.40 o 
  -2   6   4     7007.61     6581.24    366.90 o 
  -1   6   4     9145.13     8829.80    498.03 o 
   0   6   4     2071.31     2012.17    121.20 o 
   1   6   4    13903.14    13265.97    352.83 o 
   2   6   4      265.76      377.11    125.40 o 
   3   6   4     3673.27     3648.11    203.10 o 
   4   6   4      662.42      715.78    115.76 o 
   5   6   4     1116.62     1183.69    136.64 o 
   6   6   4      112.87      147.44     87.47 o 
   7   6   4       41.09      -71.57     71.57 o 
   8   6   4       14.73      103.13     85.59 o 
   9   6   4      177.31       87.49     82.99 o 
  10   6   4       76.29      -28.89     92.67 o 
  11   6   4      117.01       -6.03    142.95 o 
 -12   7   4      290.16      246.65    264.08 o 
 -11   7   4        4.63     -153.73    153.73 o 
 -10   7   4      177.80       87.59    137.40 o 
  -9   7   4       11.57       -2.62    133.09 o 
  -8   7   4      158.51      326.52    155.24 o 
  -7   7   4      444.09      380.22    145.68 o 
  -6   7   4      821.05      847.26    188.85 o 
  -5   7   4      114.21      122.99    134.51 o 
  -4   7   4     3646.01     3770.64    220.07 o 
  -3   7   4     1405.84     1324.11    153.15 o 
  -2   7   4     8841.66     9171.47    334.42 o 
  -1   7   4       64.16       69.55     44.50 o 
   0   7   4    16249.66    16216.22    404.72 o 
   1   7   4      917.80     1002.58    116.59 o 
   2   7   4    12811.19    12309.64    528.90 o 
   3   7   4     1224.04     1284.56    136.74 o 
   4   7   4    11718.08    11690.51    367.86 o 
   5   7   4      328.50      444.42    106.56 o 
   6   7   4     9456.50     9717.98    349.77 o 
   7   7   4     1150.63     1314.86    161.27 o 
   8   7   4     4571.18     4768.65    261.86 o 
   9   7   4      126.01       10.70    128.74 o 
  10   7   4     2472.48     3057.33    463.82 o 
 -12   8   4     1715.27     1732.39    314.49 o 
 -11   8   4     1311.28     1305.99    354.98 o 
 -10   8   4     2838.89     2783.75    294.95 o 
  -9   8   4     1494.88     1849.81    233.20 o 
  -8   8   4     5331.21     5288.71    356.53 o 
  -7   8   4     5638.89     5438.81    364.35 o 
  -6   8   4     6671.39     6550.69    385.56 o 
  -5   8   4     3441.32     3524.60    569.24 o 
  -4   8   4     6096.91     5992.13    286.84 o 
  -3   8   4     2235.87     2487.28    220.08 o 
  -2   8   4     7961.62     8034.63    333.98 o 
  -1   8   4     3990.57     4502.50    346.25 o 
   0   8   4     7512.37     7067.92    413.36 o 
   1   8   4      417.30      434.97     92.93 o 
   2   8   4     5387.68     5144.70    238.24 o 
   3   8   4     1369.38     1572.06    154.47 o 
   4   8   4     2408.70     2295.53    184.12 o 
   5   8   4        1.41      -62.93     69.03 o 
   6   8   4      337.28      287.10    108.45 o 
   7   8   4      109.37       69.91     94.34 o 
   8   8   4       15.35      -12.68     76.06 o 
   9   8   4        7.69       -0.04    105.44 o 
  10   8   4       38.94      209.98    164.07 o 
 -11   9   4       30.70      -15.75    100.53 o 
 -10   9   4        2.42      -27.26     70.77 o 
  -9   9   4       15.53     -107.53    122.73 o 
  -8   9   4        4.47      176.57    128.11 o 
  -7   9   4       65.80       71.28    113.49 o 
  -6   9   4        2.85       92.14    137.29 o 
  -5   9   4     2081.39     2080.47    361.87 o 
  -4   9   4        2.77       41.10    119.83 o 
  -3   9   4     1293.80     1514.97    187.83 o 
  -2   9   4       34.71       78.27    125.55 o 
  -1   9   4     7531.47     7507.65    348.68 o 
   0   9   4      139.84      224.20    192.99 o 
   1   9   4     8863.79     9254.57    492.85 o 
   2   9   4       18.79       46.75     79.19 o 
   3   9   4     7511.26     7449.32    303.80 o 
   4   9   4      197.17      211.90    108.64 o 
   5   9   4    10621.09    10887.75    388.29 o 
   6   9   4      186.18      320.18    107.84 o 
   7   9   4     4238.69     4312.65    258.50 o 
   8   9   4        8.14      121.17    101.54 o 
   9   9   4     2649.05     3035.60    280.73 o 
 -11  10   4     1649.57     2289.28    378.94 o 
 -10  10   4     1349.92     1428.62    349.41 o 
  -9  10   4     1564.63     1922.47    384.41 o 
  -8  10   4     2076.56     2252.86    268.82 o 
  -7  10   4     4191.64     4291.32    354.02 o 
  -6  10   4     4299.42     3959.88    331.72 o 
  -5  10   4     4376.90     3970.01    339.68 o 
  -4  10   4     5581.55     5928.04    449.20 o 
  -3  10   4     4817.18     5333.10    343.97 o 
  -2  10   4     3409.03     3440.62    266.87 o 
  -1  10   4     4673.18     4898.60    305.38 o 
   0  10   4     1734.73     1876.26    217.03 o 
   1  10   4     1036.10      789.97    227.98 o 
   2  10   4     1290.80     1481.46    263.72 o 
   3  10   4     1480.96     1444.75    255.43 o 
   4  10   4      151.12      191.21     94.93 o 
   5  10   4      376.88      367.41    113.70 o 
   6  10   4        0.04      -16.93     81.63 o 
   7  10   4       79.33      151.19     96.88 o 
   8  10   4       12.51        3.70    102.93 o 
   9  10   4        9.23      246.24    308.33 o 
 -10  11   4       19.96       88.93     95.68 o 
  -9  11   4       21.36      -71.39     71.39 o 
  -8  11   4       16.03      108.31    108.10 o 
  -7  11   4        2.24      102.99    127.61 o 
  -6  11   4      444.21      340.93    174.07 o 
  -5  11   4      103.89      126.48    227.71 o 
  -4  11   4     1105.62     1358.87    258.69 o 
  -3  11   4      204.88      178.76    138.81 o 
  -2  11   4     1985.96     2177.01    247.85 o 
  -1  11   4        7.80      -24.52    134.27 o 
   0  11   4     5122.36     5832.10    339.71 o 
   1  11   4        7.13       74.63    145.50 o 
   2  11   4     6024.54     6433.33    354.09 o 
   3  11   4      120.38      200.29    190.03 o 
   4  11   4     6850.38     7260.29    459.45 o 
   5  11   4        0.17       89.90    167.88 o 
   6  11   4     4111.06     4292.23    269.14 o 
   7  11   4      133.93      296.09    102.84 o 
   8  11   4     2223.86     2845.79    276.38 o 
  -9  12   4     1854.39     1591.25    434.48 o 
  -7  12   4     1569.08      607.18    219.93 o 
  -6  12   4     1653.76     1466.88    252.08 o 
  -5  12   4     3550.99     3733.75    565.47 o 
  -4  12   4     1503.73     1802.13    296.19 o 
  -3  12   4     3693.02     4467.62    318.05 o 
  -2  12   4     2321.91     2638.81    276.20 o 
  -1  12   4     1735.32     1627.64    237.55 o 
   0  12   4     1582.36     1711.36    235.22 o 
   1  12   4     1860.60     1964.73    251.54 o 
   2  12   4      908.13     1033.37    203.51 o 
   3  12   4       82.59       45.63    141.49 o 
   4  12   4      551.84      533.90    177.64 o 
   5  12   4       50.72     -100.57    153.29 o 
   6  12   4      179.37      318.20    188.58 o 
   7  12   4       17.47       54.37    262.76 o 
  -8  13   4        0.36       27.52     79.07 o 
  -7  13   4       92.77      -31.66     66.64 o 
  -6  13   4       11.07      -21.47     76.13 o 
  -5  13   4      160.82      197.97    149.49 o 
  -4  13   4        2.31      -12.75    134.57 o 
  -3  13   4     1564.32     1785.95    307.97 o 
  -2  13   4       17.70      -58.22    154.87 o 
  -1  13   4     1893.84     2233.68    268.95 o 
   0  13   4      113.68      101.77    160.92 o 
   1  13   4     2802.86     3075.61    299.72 o 
   2  13   4      307.24      293.51    163.06 o 
   3  13   4     3532.21     3468.66    301.15 o 
   4  13   4       87.17      145.04    156.45 o 
   5  13   4     2087.80     2194.60    266.62 o 
   6  13   4      125.02      240.55    182.71 o 
  -7  14   4      663.41      338.04    185.90 o 
  -6  14   4     1508.45      527.70    708.40 o 
  -5  14   4      855.50      408.69    435.90 o 
  -4  14   4     2373.68     1896.06    400.84 o 
  -3  14   4      631.43      804.74    234.95 o 
  -2  14   4     1520.78     1765.15    259.92 o 
  -1  14   4      445.29      597.03    174.13 o 
   0  14   4     1285.01     1826.80    260.46 o 
   1  14   4      643.81      785.30    205.70 o 
   2  14   4      576.62      821.62    209.91 o 
   3  14   4      146.82      254.87    178.36 o 
   4  14   4      101.50      -14.01    182.10 o 
   5  14   4       53.75      -93.68    198.27 o 
  -5  15   4       17.62       43.00    182.28 o 
  -4  15   4      395.07      357.33    387.15 o 
  -3  15   4        6.22       98.38    358.06 o 
  -2  15   4     1025.30     1215.77    278.30 o 
  -1  15   4      195.93      345.33    173.94 o 
   0  15   4      979.78     1116.28    247.90 o 
   1  15   4      257.08      338.77    256.92 o 
   2  15   4     1774.32     1996.52    371.85 o 
   3  15   4      176.47      147.25    246.88 o 
 -13   0   5     3478.06     3575.28    329.19 o 
 -11   0   5     2413.63     2316.25    263.15 o 
  -9   0   5     2661.58     2367.33    245.72 o 
  -7   0   5     5079.83     4995.08    302.46 o 
  -5   0   5      360.41      381.73     76.14 o 
  -3   0   5      611.79      668.05     85.28 o 
  -1   0   5     1905.42     1940.56    121.90 o 
   1   0   5     2043.42     2088.56    110.68 o 
   3   0   5     4424.03     4326.37    174.94 o 
   5   0   5    13298.58    12736.65    436.11 o 
   7   0   5     6239.29     6344.60    321.00 o 
   9   0   5     5184.36     4658.94    437.81 o 
  11   0   5     2235.85     1865.84    402.51 o 
 -14   1   5      238.69       69.43    230.10 o 
 -13   1   5      277.02      287.86    131.07 o 
 -12   1   5     1040.14     1149.92    159.81 o 
 -11   1   5     1865.41     1979.15    178.21 o 
 -10   1   5     3467.85     3157.04    202.46 o 
  -9   1   5     2273.52     2095.02    169.64 o 
  -8   1   5     8137.93     8081.78    278.95 o 
  -7   1   5    15711.89    15716.93    333.61 o 
  -6   1   5    16774.48    16974.01    339.20 o 
  -5   1   5    22073.90    22744.99    366.63 o 
  -4   1   5    25525.13    26324.36    388.85 o 
  -3   1   5    20573.32    21260.84    327.04 o 
  -2   1   5    36777.11    36415.01    497.99 o 
  -1   1   5    34363.79    34154.12    466.06 o 
   0   1   5    22544.53    23465.64    340.73 o 
   1   1   5     5870.22     5666.51    115.56 o 
   2   1   5    13679.64    13320.06    202.70 o 
   3   1   5     8065.23     7765.01    187.74 o 
   4   1   5    11115.09    10717.25    265.09 o 
   5   1   5     3789.65     3752.95    148.45 o 
   6   1   5     2702.21     2736.70    218.89 o 
   7   1   5      888.58     1076.67    130.59 o 
   8   1   5      859.55     1045.04    140.71 o 
   9   1   5      995.99      945.68    181.20 o 
  10   1   5      338.05       38.89    192.89 o 
  11   1   5        6.10      -15.45     86.64 o 
 -14   2   5     1800.06     2162.15    435.46 o 
 -13   2   5        2.62       91.50    140.21 o 
 -12   2   5     3567.87     3415.46    221.53 o 
 -11   2   5      152.11      162.27    100.30 o 
 -10   2   5     4177.00     4275.55    225.55 o 
  -9   2   5      459.47      248.01    127.89 o 
  -8   2   5     6676.58     6549.72    375.20 o 
  -7   2   5      290.50      228.89     75.42 o 
  -6   2   5     3305.74     3439.95    149.96 o 
  -5   2   5     2138.10     2358.90    121.60 o 
  -4   2   5      567.35      617.92     53.90 o 
  -3   2   5     2535.89     2938.98    100.61 o 
  -2   2   5       75.35      113.90     41.60 o 
  -1   2   5      364.70      435.22     50.09 o 
   0   2   5     3679.95     3847.20     97.30 o 
   1   2   5       16.74       24.82     33.42 o 
   2   2   5    10490.76    11184.89    215.79 o 
   3   2   5     1887.81     1898.55    104.41 o 
   4   2   5    11393.42    10967.51    245.21 o 
   5   2   5       41.53       28.46     60.33 o 
   6   2   5     8540.76     8614.38    265.48 o 
   7   2   5      772.48      966.02    116.93 o 
   8   2   5     6058.62     6085.84    244.91 o 
   9   2   5      222.21      153.54     78.46 o 
  11   2   5        2.78        0.15     48.50 o 
 -13   3   5      746.54      824.92    208.86 o 
 -12   3   5      847.18      769.13    162.43 o 
 -11   3   5     1161.20     1169.74    181.90 o 
 -10   3   5     2246.09     2157.46    176.89 o 
  -9   3   5     7301.17     7333.71    278.12 o 
  -8   3   5     3424.41     3386.83    166.37 o 
  -7   3   5     8923.32     8889.48    244.53 o 
  -6   3   5     7514.04     7377.97    218.40 o 
  -5   3   5    19601.19    19740.72    607.60 o 
  -4   3   5     8601.67     8347.94    201.92 o 
  -3   3   5    32090.15    32409.40    557.87 o 
  -2   3   5    16213.38    16126.11    321.77 o 
  -1   3   5    24621.87    24733.50    441.44 o 
   0   3   5    10190.69    10176.68    217.36 o 
   1   3   5    29414.24    28768.50    510.32 o 
   2   3   5     7283.09     7522.97    198.46 o 
   3   3   5    10877.28    10917.03    312.57 o 
   4   3   5     4364.06     4391.94    173.50 o 
   5   3   5     6002.47     5822.59    215.63 o 
   6   3   5     1016.62      896.76    106.82 o 
   7   3   5     2889.51     2972.27    172.29 o 
   8   3   5      893.80      971.86    124.22 o 
   9   3   5      271.26      218.64     89.64 o 
  10   3   5      131.36      -10.48     39.96 o 
  11   3   5      130.77       10.23     52.08 o 
 -13   4   5     1701.19     1532.88    263.15 o 
 -12   4   5      320.06      254.54    133.60 o 
 -11   4   5     4055.35     3688.44    264.25 o 
 -10   4   5      754.96      984.42    167.96 o 
  -9   4   5     2741.57     2826.58    227.06 o 
  -8   4   5       86.37       74.05     71.41 o 
  -7   4   5      726.48      819.79     97.20 o 
  -6   4   5      506.67      457.19     79.21 o 
  -5   4   5     1869.46     1909.60    113.57 o 
  -4   4   5      715.31      799.50    175.49 o 
  -3   4   5      109.99       26.99     77.00 o 
  -2   4   5        3.31      -20.83     69.87 o 
  -1   4   5      316.68      310.92     74.09 o 
   0   4   5      116.15      192.08    114.35 o 
   1   4   5     3244.19     3093.90    151.34 o 
   2   4   5     3390.20     3053.87    159.80 o 
   3   4   5     8242.33     8014.38    212.53 o 
   4   4   5     1763.00     1805.46    148.43 o 
   5   4   5     4525.36     4746.11    225.52 o 
   6   4   5      726.85      707.57    104.55 o 
   7   4   5     5569.99     5739.56    239.35 o 
   8   4   5      742.28      844.30    120.74 o 
   9   4   5     2852.17     2987.57    192.43 o 
  10   4   5       67.66       -5.38     38.02 o 
 -13   5   5      169.04      158.64    140.49 o 
 -12   5   5      927.57      899.63    219.20 o 
 -11   5   5      354.15      270.17    123.93 o 
 -10   5   5     3192.43     2974.73    241.95 o 
  -9   5   5     2100.31     2177.22    173.56 o 
  -8   5   5     8554.18     8945.79    350.23 o 
  -7   5   5     1984.09     1850.61    180.01 o 
  -6   5   5    11536.34    12067.05    391.20 o 
  -5   5   5     4016.99     3994.13    231.03 o 
  -4   5   5    29031.24    29658.22    551.12 o 
  -3   5   5     3808.68     4175.18    223.73 o 
  -2   5   5    23160.14    23346.95    711.01 o 
  -1   5   5     1461.13     1607.17     81.95 o 
   0   5   5    22817.77    22496.64    492.74 o 
   1   5   5     7649.53     7411.26    243.62 o 
   2   5   5    20516.52    19974.72    476.07 o 
   3   5   5     1700.32     1589.83    138.63 o 
   4   5   5     7265.27     7208.62    275.50 o 
   5   5   5      914.82      979.33    131.52 o 
   6   5   5     5424.61     4983.65    343.52 o 
   7   5   5     1313.11     1298.14    155.81 o 
   8   5   5     1127.32     1247.58    137.65 o 
   9   5   5       40.72       39.85     83.23 o 
  10   5   5      180.87      102.86     46.64 o 
 -13   6   5      585.80      574.23    301.10 o 
 -12   6   5     1270.75     1511.77    258.33 o 
 -11   6   5      649.98      692.74    176.70 o 
 -10   6   5     3807.44     3815.87    268.12 o 
  -9   6   5     1006.74     1067.62    162.94 o 
  -8   6   5     2453.66     2488.17    203.27 o 
  -7   6   5     1112.11     1170.19    160.27 o 
  -6   6   5     2511.16     2745.75    216.77 o 
  -5   6   5       16.93       19.29     96.08 o 
  -4   6   5      740.78      980.86    124.28 o 
  -3   6   5      477.04      456.21    182.78 o 
  -2   6   5      492.39      350.53    162.14 o 
  -1   6   5       24.89       27.18     31.45 o 
   0   6   5      923.73     1026.41     95.53 o 
   1   6   5     2027.39     1937.00    244.25 o 
   2   6   5     5361.61     4943.28    223.94 o 
   3   6   5     1002.40     1143.13    127.71 o 
   4   6   5     3583.24     3933.72    216.08 o 
   5   6   5     1879.58     1948.46    160.03 o 
   6   6   5     4329.81     4196.65    233.55 o 
   7   6   5      729.07      840.05    135.97 o 
   8   6   5     3689.29     4005.02    262.92 o 
   9   6   5      489.49      333.45    117.13 o 
 -12   7   5       90.97       94.31    158.60 o 
 -11   7   5     2223.63     2083.87    226.31 o 
 -10   7   5      414.93      545.64    180.79 o 
  -9   7   5     3965.54     4129.98    264.69 o 
  -8   7   5      663.49      847.31    154.36 o 
  -7   7   5     9387.05     9475.92    466.09 o 
  -6   7   5      140.86      221.14    160.81 o 
  -5   7   5    11995.42    12572.95    533.30 o 
  -4   7   5     2044.44     2176.77    189.93 o 
  -3   7   5    15791.90    16384.77    462.51 o 
  -2   7   5      337.16      236.76    170.17 o 
  -1   7   5    22744.52    22053.26    732.92 o 
   0   7   5     1371.99     1383.79    111.07 o 
   1   7   5    18774.46    17960.38    450.21 o 
   2   7   5     2417.36     2441.78    169.07 o 
   3   7   5    12922.64    12505.60    380.74 o 
   4   7   5      659.37      875.90    130.29 o 
   5   7   5     5123.92     5420.02    259.94 o 
   6   7   5     1387.95     1457.18    159.52 o 
   7   7   5     1601.75     1936.71    182.24 o 
   8   7   5       74.04      166.34     90.93 o 
   9   7   5      494.05      509.86    114.23 o 
  10   7   5       70.41       81.17    150.98 o 
 -12   8   5      556.11      602.69    210.60 o 
 -11   8   5      901.83     1187.76    339.04 o 
 -10   8   5      280.42      358.75    173.38 o 
  -9   8   5     1583.23     1456.54    235.76 o 
  -8   8   5     1385.73     1625.02    251.75 o 
  -7   8   5     1372.33     1287.16    224.83 o 
  -6   8   5      482.21      509.05    174.04 o 
  -5   8   5      359.63      341.76    167.25 o 
  -4   8   5      128.57      138.30    114.79 o 
  -3   8   5        5.51       -3.36    111.55 o 
  -2   8   5       30.58      165.56    168.91 o 
  -1   8   5     1020.54      737.64    209.02 o 
   0   8   5     1726.35     1400.21    240.39 o 
   1   8   5      698.08      678.10    204.56 o 
   2   8   5      200.44      247.45     92.06 o 
   3   8   5      527.09      655.00    122.18 o 
   4   8   5     1429.42     1484.47    157.83 o 
   5   8   5     2093.54     2166.06    186.66 o 
   6   8   5     2335.90     2336.58    191.82 o 
   7   8   5     1724.54     2094.15    224.74 o 
   8   8   5      724.98      711.32    142.01 o 
   9   8   5     1252.71     1385.71    212.77 o 
 -11   9   5       84.06      314.01    264.52 o 
 -10   9   5     2141.99     1558.87    331.02 o 
  -9   9   5       53.37      125.00    136.84 o 
  -8   9   5     4127.11     4407.41    342.68 o 
  -7   9   5      154.34      -10.36    136.28 o 
  -6   9   5    11508.54    11775.21   1201.65 o 
  -5   9   5       32.65        5.88    140.62 o 
  -4   9   5     9564.70    10570.08    537.31 o 
  -3   9   5       31.22      -45.10    122.70 o 
  -2   9   5    14229.92    14896.69    486.90 o 
  -1   9   5      518.08      665.35    216.84 o 
   0   9   5    12594.83    12270.59    570.90 o 
   1   9   5      311.09      389.76    192.53 o 
   2   9   5     7862.58     7628.56    452.44 o 
   3   9   5      216.02      415.75    186.63 o 
   4   9   5     6793.06     7192.76    484.23 o 
   5   9   5      470.62      459.49    173.43 o 
   6   9   5     1905.87     1830.46    183.69 o 
   7   9   5       61.57      105.41     90.70 o 
   8   9   5      974.03      948.46    162.14 o 
   9   9   5       98.35     -150.99    284.18 o 
 -11  10   5      617.37       51.05    105.22 o 
 -10  10   5      512.91      113.88    273.81 o 
  -9  10   5      562.14      157.71    321.44 o 
  -8  10   5     1046.93     1380.23    241.63 o 
  -7  10   5      492.91      492.45    176.16 o 
  -6  10   5      222.84      279.31    155.16 o 
  -5  10   5      154.93      220.73    156.80 o 
  -4  10   5      214.44      325.95    171.63 o 
  -3  10   5        0.26       62.38    129.92 o 
  -2  10   5      258.59      331.07    146.68 o 
  -1  10   5      303.75      441.21    153.57 o 
   0  10   5      573.20      557.51    214.02 o 
   1  10   5      542.91      493.95    295.96 o 
   2  10   5      481.98      491.39    235.63 o 
   3  10   5     1039.75      961.72    268.09 o 
   4  10   5     1654.82     1674.78    273.64 o 
   5  10   5     1530.97     1532.90    264.30 o 
   6  10   5     1085.86     1050.64    163.00 o 
   7  10   5     1093.25     1321.92    179.79 o 
   8  10   5      570.54      771.32    182.12 o 
 -10  11   5        0.16      213.24     98.83 o 
  -9  11   5     1939.20     2204.88    435.56 o 
  -8  11   5        7.10       51.84     78.17 o 
  -7  11   5     3812.98     3619.29    336.83 o 
  -6  11   5       13.75      120.41    126.44 o 
  -5  11   5     6372.63     6438.82    449.51 o 
  -4  11   5      117.67      165.76    178.00 o 
  -3  11   5     7153.28     7465.83    371.38 o 
  -2  11   5       83.32      165.57    141.73 o 
  -1  11   5     8103.26     8775.46    408.10 o 
   0  11   5        0.13       81.32    143.54 o 
   1  11   5     5983.47     6304.50    453.89 o 
   2  11   5        2.34       53.82    215.87 o 
   3  11   5     4462.51     4854.67    399.10 o 
   4  11   5      364.66      545.64    265.11 o 
   5  11   5     2471.97     2688.30    306.52 o 
   6  11   5        1.00      215.48    172.99 o 
   7  11   5     1002.37     1130.01    232.00 o 
  -9  12   5      184.83      109.65    106.36 o 
  -8  12   5      164.79       52.89     89.24 o 
  -7  12   5      216.07      -74.98     74.98 o 
  -6  12   5      228.25      322.16    163.37 o 
  -5  12   5       27.93      205.90    156.84 o 
  -4  12   5       98.81      154.66    212.30 o 
  -3  12   5       10.66     -130.27    145.60 o 
  -2  12   5      174.47      289.59    164.66 o 
  -1  12   5       14.59      107.98    154.90 o 
   0  12   5       86.85      -50.67    143.97 o 
   1  12   5      111.94      162.53    161.63 o 
   2  12   5      958.60     1180.81    234.57 o 
   3  12   5      316.04      391.55    208.79 o 
   4  12   5     1073.73     1045.51    264.67 o 
   5  12   5      337.96      433.28    213.30 o 
   6  12   5      725.79      645.70    206.78 o 
  -8  13   5     2049.29      258.34    233.77 o 
  -7  13   5       25.29        5.99     73.70 o 
  -5  13   5       80.83       28.83     99.43 o 
  -4  13   5     4411.70     5381.90    588.31 o 
  -3  13   5      103.95     -132.97    150.90 o 
  -2  13   5     3898.54     4919.21    382.86 o 
  -1  13   5       47.40       14.84    158.79 o 
   0  13   5     4136.01     4575.86    733.81 o 
   1  13   5      130.27      291.69    167.31 o 
   2  13   5     3291.93     3770.56    319.48 o 
   3  13   5        1.71       85.66    156.77 o 
   4  13   5     1329.49     1476.10    237.69 o 
   5  13   5       14.15      129.71    187.43 o 
  -6  14   5      204.47      215.19    272.10 o 
  -5  14   5       91.47       66.97    112.11 o 
  -4  14   5       23.32       36.37     95.32 o 
  -3  14   5       23.64      395.35    212.55 o 
  -2  14   5        9.13       96.14    168.56 o 
  -1  14   5       79.52      112.80    161.56 o 
   0  14   5        4.38     -145.53    145.53 o 
   1  14   5      327.19      401.08    226.26 o 
   2  14   5      100.30       94.92    165.15 o 
   3  14   5      669.18      648.84    202.24 o 
   4  14   5       89.02      333.55    187.32 o 
  -4  15   5       43.41       93.42    242.08 o 
  -3  15   5     2414.21     3482.98    421.54 o 
  -2  15   5      165.54      294.36    218.67 o 
  -1  15   5     1817.12     2820.44    360.46 o 
   0  15   5      189.95      431.80    177.97 o 
   1  15   5     1837.53     2742.89    314.59 o 
   2  15   5       57.04      181.87    236.80 o 
 -12   0   6       70.32      354.85    166.36 o 
 -10   0   6      695.29      693.44    181.40 o 
  -8   0   6     1968.27     2053.38    233.07 o 
  -6   0   6    15272.00    16571.42    558.17 o 
  -4   0   6    16632.01    16499.97    405.78 o 
  -2   0   6    40865.81    40297.03    788.69 o 
   0   0   6    34963.99    35722.80    699.83 o 
   2   0   6    24003.20    23862.32    507.56 o 
   4   0   6    24200.99    23122.57    524.50 o 
   6   0   6     7373.55     7552.41    291.06 o 
   8   0   6     5995.02     5222.21    439.47 o 
 -14   1   6      982.46      803.59    219.17 o 
 -13   1   6     1947.70     1977.64    233.39 o 
 -12   1   6     2945.03     3036.56    212.13 o 
 -11   1   6     2773.11     3008.67    205.52 o 
 -10   1   6     1856.23     2046.74    176.41 o 
  -9   1   6     5661.66     5816.02    249.70 o 
  -8   1   6     5083.11     5215.59    229.15 o 
  -7   1   6    11583.52    11654.72    331.17 o 
  -6   1   6     4239.66     4647.14    202.22 o 
  -5   1   6     8419.41     8741.17    191.83 o 
  -4   1   6     4179.57     4141.97    135.63 o 
  -3   1   6     5251.54     5243.04    145.18 o 
  -2   1   6     9953.51    10358.23    208.95 o 
  -1   1   6     4200.73     4520.62    131.30 o 
   0   1   6      382.75      527.77     56.67 o 
   1   1   6      312.94      284.30     45.78 o 
   2   1   6     1271.33     1275.28     77.44 o 
   3   1   6      251.85      206.20     54.07 o 
   4   1   6        2.86       -0.64     76.49 o 
   5   1   6       37.58       64.53     60.38 o 
   6   1   6      971.82      931.64    102.91 o 
   7   1   6      929.57     1066.97    125.56 o 
   8   1   6      193.09      284.19     91.57 o 
   9   1   6      780.33      742.51    122.60 o 
  11   1   6      548.64      -43.83     56.32 o 
 -13   2   6       17.59       82.76    118.58 o 
 -12   2   6        0.30      -96.48     96.48 o 
 -11   2   6      295.18      392.60    131.92 o 
 -10   2   6      107.38       81.08     87.83 o 
  -9   2   6     1567.12     1684.97    157.75 o 
  -8   2   6      369.50      363.35     98.23 o 
  -7   2   6     4422.17     4552.95    212.72 o 
  -6   2   6      775.03      787.52     91.99 o 
  -5   2   6     8345.56     8471.19    223.22 o 
  -4   2   6      563.86      635.42     63.08 o 
  -3   2   6    16449.39    16376.11    283.05 o 
  -2   2   6      681.04      662.79     64.97 o 
  -1   2   6    27142.16    26718.19    399.58 o 
   0   2   6      205.43      260.20     48.94 o 
   1   2   6    25378.96    25702.84    375.67 o 
   2   2   6     2969.50     2966.27    103.52 o 
   3   2   6    28277.71    28413.77    535.30 o 
   4   2   6       60.25       54.73     59.02 o 
   5   2   6    15634.91    15033.38    360.04 o 
   6   2   6      389.10      322.16     85.12 o 
   7   2   6     6808.09     6884.05    271.41 o 
   8   2   6      152.95      100.90     71.24 o 
  10   2   6        1.02        0.52     41.21 o 
 -13   3   6      982.95     1053.73    183.35 o 
 -12   3   6     2620.28     2302.23    231.74 o 
 -11   3   6     1801.56     1786.70    214.86 o 
 -10   3   6     7479.05     7282.82    348.30 o 
  -9   3   6     2436.93     2705.06    227.81 o 
  -8   3   6     7443.57     7344.68    233.43 o 
  -7   3   6     3735.04     4071.95    171.16 o 
  -6   3   6    12949.16    12831.88    295.35 o 
  -5   3   6     1507.26     1638.97    111.12 o 
  -4   3   6    14777.94    15362.23    416.17 o 
  -3   3   6     2866.67     3075.78    194.13 o 
  -2   3   6     4903.66     5157.39    142.55 o 
  -1   3   6     2020.58     2059.13     98.12 o 
   0   3   6     4725.15     4715.46    152.49 o 
   1   3   6      959.51      902.75     69.06 o 
   2   3   6        6.03        9.43     53.34 o 
   3   3   6      155.28      259.51     87.43 o 
   4   3   6       85.58      108.17     81.87 o 
   5   3   6      296.77      288.86     84.81 o 
   6   3   6      403.86      257.26     83.97 o 
   7   3   6       10.30      -66.32     66.32 o 
   8   3   6     1682.24     1624.72    162.54 o 
   9   3   6      253.20      118.60     72.81 o 
  10   3   6      505.10      100.57    121.15 o 
 -13   4   6        2.84      -41.40    129.71 o 
 -12   4   6        0.98       16.11    110.02 o 
 -11   4   6       49.66      -28.57    107.31 o 
 -10   4   6      381.76      442.44    136.42 o 
  -9   4   6      168.20      172.95    114.35 o 
  -8   4   6     3892.46     3931.76    216.84 o 
  -7   4   6      158.86      161.16     97.57 o 
  -6   4   6     7482.10     7485.24    273.73 o 
  -5   4   6      651.89      625.03    115.12 o 
  -4   4   6    19897.58    19757.10    513.22 o 
  -3   4   6     2638.54     2678.89    192.06 o 
  -2   4   6    15429.07    15067.47    323.00 o 
  -1   4   6      506.45      530.05     78.36 o 
   0   4   6    23579.96    23845.60    390.61 o 
   1   4   6     4034.43     3895.73    240.42 o 
   2   4   6    25657.41    24782.94    477.88 o 
   3   4   6     3172.10     2847.39    174.49 o 
   4   4   6     9735.86    10122.77    333.68 o 
   5   4   6     1227.96     1296.10    141.39 o 
   6   4   6     8892.24     8388.21    317.66 o 
   7   4   6      832.49      685.69    115.55 o 
   8   4   6     3069.71     3209.73    191.28 o 
   9   4   6       76.79      -15.82     53.92 o 
  10   4   6     1152.72      154.05    243.73 o 
 -13   5   6     2150.30     2198.92    317.18 o 
 -12   5   6      469.42      521.08    149.23 o 
 -11   5   6     4951.82     4981.70    373.02 o 
 -10   5   6     1938.68     2002.00    220.20 o 
  -9   5   6     8503.96     8184.04    629.47 o 
  -8   5   6      887.62      832.96    134.25 o 
  -7   5   6     6766.89     6906.62    312.22 o 
  -6   5   6     1962.19     2402.74    210.50 o 
  -5   5   6    11592.04    11485.59    388.43 o 
  -4   5   6     2871.85     3058.78    221.88 o 
  -3   5   6     7001.88     6581.94    285.87 o 
  -2   5   6      115.41      -15.03    218.56 o 
  -1   5   6     4254.30     4351.66    182.15 o 
   0   5   6     1607.22     1674.40    101.03 o 
   1   5   6      936.22      873.66    115.59 o 
   2   5   6      515.77      495.22     83.42 o 
   3   5   6      446.45      432.70    104.73 o 
   4   5   6        0.70       -7.17     79.97 o 
   5   5   6      227.57      332.20     97.16 o 
   6   5   6        5.56       50.66     78.06 o 
   7   5   6      712.51      885.15    138.75 o 
   8   5   6      218.49      277.83    104.35 o 
   9   5   6      638.07      823.19    156.64 o 
  10   5   6       82.55      -13.82     56.10 o 
 -13   6   6       28.03      138.12    171.55 o 
 -12   6   6        4.52     -103.38    103.38 o 
 -11   6   6       63.80       12.95    110.71 o 
 -10   6   6       58.37        9.00    106.79 o 
  -9   6   6     1301.82     1266.22    158.96 o 
  -8   6   6      262.68      168.62    109.76 o 
  -7   6   6     1988.66     2235.17    213.82 o 
  -6   6   6     1658.05     2070.64    195.50 o 
  -5   6   6     5449.75     4982.43    269.76 o 
  -4   6   6      899.17      724.89    198.79 o 
  -3   6   6    13370.44    12727.21    531.30 o 
  -2   6   6     2581.76     2229.58    303.54 o 
  -1   6   6    11828.23    11434.08    706.00 o 
   0   6   6     4626.61     4778.41    330.65 o 
   1   6   6    17359.29    17580.24    446.69 o 
   2   6   6     3898.65     3515.19    192.17 o 
   3   6   6     9438.40     9404.69    319.79 o 
   4   6   6     4093.43     4091.32    221.96 o 
   5   6   6     8558.98     8873.00    329.72 o 
   6   6   6     1111.72     1378.69    155.64 o 
   7   6   6     5572.40     5909.78    317.07 o 
   8   6   6      372.92      161.64     97.50 o 
   9   6   6     1315.60     1530.25    194.32 o 
  10   6   6      204.98       -7.04    142.87 o 
 -12   7   6     2666.70     2292.19    244.16 o 
 -11   7   6      300.97      157.15     99.58 o 
 -10   7   6     4510.92     4787.24    302.45 o 
  -9   7   6      703.45      658.98    148.66 o 
  -8   7   6     8827.04     8669.63    472.61 o 
  -7   7   6      323.13      257.55    123.81 o 
  -6   7   6     8773.02     9122.65    464.88 o 
  -5   7   6     1549.98     1341.64    228.62 o 
  -4   7   6     6446.80     7189.96    298.54 o 
  -3   7   6       48.95        6.14    164.57 o 
  -2   7   6     3288.56     2912.66    293.38 o 
  -1   7   6      280.80      525.46    189.04 o 
   0   7   6      553.61      514.21    187.85 o 
   1   7   6      497.16      501.92    187.76 o 
   2   7   6      369.97      219.33     91.41 o 
   3   7   6       68.67      -20.23     74.52 o 
   4   7   6      132.42      164.61     93.87 o 
   5   7   6      216.06      179.82     92.71 o 
   6   7   6      878.70     1116.83    151.77 o 
   7   7   6        9.49      -43.33     83.27 o 
   8   7   6      612.26      223.40    136.42 o 
   9   7   6        5.83        3.07     71.52 o 
 -12   8   6      107.64      -17.70    115.63 o 
 -11   8   6      144.70       -6.23    222.38 o 
 -10   8   6      301.35      476.92    237.73 o 
  -9   8   6       19.69       82.30    144.49 o 
  -8   8   6     1134.36      889.77    214.42 o 
  -7   8   6      765.30      739.57    202.12 o 
  -6   8   6     3878.88     3988.11    474.28 o 
  -5   8   6     2101.46     2608.69    297.95 o 
  -4   8   6     5599.80     5320.57    380.03 o 
  -3   8   6     1884.20     2100.49    285.67 o 
  -2   8   6    10702.87    10282.60    544.94 o 
  -1   8   6     7219.24     7569.08    440.03 o 
   0   8   6    11722.34    10889.66    535.35 o 
   1   8   6     3945.72     3989.63    389.94 o 
   2   8   6     6331.88     6999.99    423.08 o 
   3   8   6     3141.93     3082.27    296.08 o 
   4   8   6     5392.84     5538.98    276.00 o 
   5   8   6     2251.63     2377.99    196.38 o 
   6   8   6     3257.73     3230.73    223.11 o 
   7   8   6      688.29      686.94    135.90 o 
   8   8   6     1567.94     1846.95    217.73 o 
   9   8   6      502.94      292.98    173.04 o 
 -11   9   6     2700.35     2582.36    434.29 o 
 -10   9   6      111.07      260.01    162.22 o 
  -9   9   6     3629.17     3658.43    336.61 o 
  -8   9   6      154.42      103.27    144.54 o 
  -7   9   6     6194.73     6022.63    400.59 o 
  -6   9   6       77.33       13.70    172.21 o 
  -5   9   6     3489.18     3524.92    337.89 o 
  -4   9   6       64.69       61.49    227.85 o 
  -3   9   6     3887.48     4050.02    270.27 o 
  -2   9   6      126.97       61.45    168.95 o 
  -1   9   6     1210.88     1233.86    250.76 o 
   0   9   6       30.33       98.33    168.77 o 
   1   9   6      244.82      264.98    184.34 o 
   2   9   6        5.81      -52.28    149.42 o 
   3   9   6      113.47       61.26    166.24 o 
   4   9   6      115.49      199.06    169.96 o 
   5   9   6      502.42      718.83    206.90 o 
   6   9   6        7.12      -71.67     77.93 o 
   7   9   6      265.04      341.99    115.76 o 
   8   9   6       16.88     -110.96    110.96 o 
 -10  10   6       87.87       64.68    211.62 o 
  -9  10   6      100.05      136.15    125.56 o 
  -8  10   6      395.99      271.69    135.28 o 
  -7  10   6     1274.07     1266.54    241.81 o 
  -6  10   6     1455.48     1321.10    247.28 o 
  -5  10   6     2329.67     2622.33    301.06 o 
  -4  10   6     2773.94     3083.12    340.15 o 
  -3  10   6     2537.85     2572.97    321.32 o 
  -2  10   6     3878.25     3973.20    403.64 o 
  -1  10   6     5319.30     5644.18    428.43 o 
   0  10   6     3114.73     2998.71    347.61 o 
   1  10   6     2742.88     2967.67    398.84 o 
   2  10   6     2033.68     2205.21    328.23 o 
   3  10   6     4508.62     5071.71    546.75 o 
   4  10   6     1862.82     2204.20    466.51 o 
   5  10   6     3142.43     3312.05    337.12 o 
   6  10   6     1397.54     1419.36    265.16 o 
   7  10   6     1061.13     1047.31    247.42 o 
 -10  11   6     2228.93     2450.83    482.79 o 
  -9  11   6        3.19       97.34     85.78 o 
  -8  11   6     2565.77     2718.77    451.60 o 
  -7  11   6       76.47      122.55    131.62 o 
  -6  11   6     3157.77     3804.54    348.99 o 
  -5  11   6       95.58      259.59    173.04 o 
  -4  11   6     2753.92     3003.86    343.46 o 
  -3  11   6       71.21       29.48    238.80 o 
  -2  11   6     2376.48     2490.31    266.65 o 
  -1  11   6       39.06      138.99    146.82 o 
   0  11   6      938.67      807.27    251.90 o 
   1  11   6       39.96      -93.23    203.70 o 
   2  11   6       42.40      120.95    189.93 o 
   3  11   6      119.47      -60.79    161.18 o 
   4  11   6      123.67      230.61    192.68 o 
   5  11   6       10.00      -72.69    161.27 o 
   6  11   6      192.61      353.26    186.05 o 
   7  11   6       76.42      162.61    195.36 o 
  -9  12   6      215.46      210.42    280.32 o 
  -8  12   6      304.54      134.05     88.61 o 
  -7  12   6      581.64      121.83     68.63 o 
  -6  12   6     1044.07      124.71    314.20 o 
  -5  12   6     1502.08     1454.78    384.51 o 
  -4  12   6     1377.05     1355.53    266.10 o 
  -3  12   6     2848.07     3524.25    368.60 o 
  -2  12   6     1795.69     1996.10    248.40 o 
  -1  12   6     2174.88     2101.53    256.90 o 
   0  12   6     1647.66     1856.11    247.92 o 
   1  12   6     3192.61     3756.61    310.54 o 
   2  12   6     1719.71     1819.12    328.33 o 
   3  12   6     1955.94     2555.17    384.76 o 
   4  12   6     1354.00     1065.22    263.55 o 
   5  12   6     1024.93     1147.48    264.58 o 
   6  12   6      521.27      749.85    247.65 o 
  -6  13   6        7.16       61.79     72.09 o 
  -4  13   6        6.62       17.76     95.25 o 
  -3  13   6      802.02      353.29    266.82 o 
  -2  13   6        2.81      -67.18    195.09 o 
  -1  13   6      673.08      803.32    210.99 o 
   0  13   6        9.32      -45.54    145.80 o 
   1  13   6      350.39      700.35    198.40 o 
   2  13   6       98.53       48.15    155.57 o 
   3  13   6        2.74       18.55    150.98 o 
   4  13   6       48.51      113.43    334.64 o 
  -6  14   6      551.97       51.46    133.48 o 
  -5  14   6      179.19       32.15     85.42 o 
  -4  14   6     1374.15     1406.82    363.68 o 
  -3  14   6      611.16      203.57    419.96 o 
  -2  14   6     1601.91     2255.58    334.65 o 
  -1  14   6      422.64      538.95    238.02 o 
   0  14   6     1584.68     1815.72    263.12 o 
   1  14   6      882.42      997.60    230.43 o 
   2  14   6     1665.42     1676.20    279.48 o 
   3  14   6      572.66      837.50    225.79 o 
  -2  15   6      436.12      575.58    278.27 o 
  -1  15   6        1.98      115.28    235.67 o 
 -13   0   7     2758.71     2334.85    400.75 o 
 -11   0   7     5954.57     5966.97    387.39 o 
  -9   0   7     9545.24     9945.91    460.85 o 
  -7   0   7    19783.54    20194.35    666.78 o 
  -5   0   7    14761.46    14627.72    395.22 o 
  -3   0   7    34755.57    33452.09   1139.06 o 
  -1   0   7    24545.67    25638.95    566.62 o 
   1   0   7     9908.77    10010.34    288.57 o 
   3   0   7    12807.85    12489.81    364.00 o 
   5   0   7      767.02      633.10    120.42 o 
   7   0   7      253.30      288.95    160.12 o 
   9   0   7       29.54       38.41    143.46 o 
 -13   1   7      759.62      633.03    154.48 o 
 -12   1   7      573.26      518.57    154.56 o 
 -11   1   7      208.37       80.87    115.29 o 
 -10   1   7       90.21       98.78     90.11 o 
  -9   1   7     1124.38     1102.45    138.71 o 
  -8   1   7      126.05      181.15     87.93 o 
  -7   1   7       73.26       26.16     76.31 o 
  -6   1   7        5.11      -12.93     60.39 o 
  -5   1   7      595.44      668.65     71.89 o 
  -4   1   7     1448.89     1419.34     97.37 o 
  -3   1   7       56.14       71.74     55.96 o 
  -2   1   7     5596.85     5458.60    160.15 o 
  -1   1   7     4023.50     3728.55    134.98 o 
   0   1   7     8356.17     8769.69    195.77 o 
   1   1   7     3128.27     3340.79    143.86 o 
   2   1   7     6549.66     6572.17    162.53 o 
   3   1   7     4837.20     5181.22    175.29 o 
   4   1   7     4079.60     4036.67    149.30 o 
   5   1   7     5458.29     5582.94    181.09 o 
   6   1   7     4069.61     4176.95    163.21 o 
   7   1   7     2091.74     2009.49    145.97 o 
   8   1   7     3039.29     3153.66    175.68 o 
   9   1   7     2044.55     1900.34    159.04 o 
  10   1   7     1220.61     1413.81    186.51 o 
 -13   2   7        3.34      -50.93    114.76 o 
 -12   2   7     3468.99     3754.06    272.21 o 
 -11   2   7       81.74      -32.46    107.50 o 
 -10   2   7     6109.14     6202.87    328.16 o 
  -9   2   7      884.06     1059.31    168.86 o 
  -8   2   7    13036.81    13668.73    379.51 o 
  -7   2   7       35.63       74.21     72.51 o 
  -6   2   7    18126.57    19672.21    785.14 o 
  -5   2   7      753.37      869.65     76.53 o 
  -4   2   7    18506.79    18653.28    325.23 o 
  -3   2   7      145.48      212.59     60.64 o 
  -2   2   7    24888.03    25057.46    400.73 o 
  -1   2   7       18.19       19.28     51.57 o 
   0   2   7    18305.19    18689.20    318.03 o 
   1   2   7      767.24      816.29     83.13 o 
   2   2   7    12743.02    12613.60    236.61 o 
   3   2   7       24.97       26.76     57.47 o 
   4   2   7     4478.48     4402.78    173.14 o 
   5   2   7      164.27       93.03     80.94 o 
   6   2   7      652.95      634.95    110.66 o 
   7   2   7        0.54       18.30     80.64 o 
   8   2   7      120.42      204.42     90.99 o 
   9   2   7        9.47      -19.29     55.05 o 
  10   2   7       56.50        8.59     52.91 o 
 -13   3   7      443.63      462.16    140.72 o 
 -12   3   7      462.83      282.23    137.36 o 
 -11   3   7      909.23      948.59    173.47 o 
 -10   3   7      373.26      432.72    143.55 o 
  -9   3   7       54.77      101.38    114.12 o 
  -8   3   7       74.97       62.32    113.87 o 
  -7   3   7       32.30      -88.82     88.82 o 
  -6   3   7      676.17      809.21    128.23 o 
  -5   3   7      238.99      341.11     73.73 o 
  -4   3   7      365.47      456.77     77.36 o 
  -3   3   7     4153.97     4196.28    142.05 o 
  -2   3   7     2209.20     1979.01    110.31 o 
  -1   3   7     2149.62     2239.24    115.67 o 
   0   3   7     2806.64     2903.63    142.55 o 
   1   3   7    11381.37    11499.28    228.21 o 
   2   3   7     1699.56     1724.65    111.25 o 
   3   3   7     8789.38     8727.10    255.95 o 
   4   3   7     4540.72     4371.57    276.67 o 
   5   3   7     5014.71     4900.32    246.84 o 
   6   3   7     1415.11     1470.77    160.17 o 
   7   3   7     5993.12     6058.77    252.67 o 
   8   3   7      744.14      292.33    236.85 o 
   9   3   7     1717.88      364.63    524.55 o 
  10   3   7      644.60       51.69    146.08 o 
 -13   4   7     1476.15     1515.05    217.19 o 
 -12   4   7      159.50      141.05     99.94 o 
 -11   4   7     4433.68     4419.20    291.38 o 
 -10   4   7      986.61     1139.92    185.22 o 
  -9   4   7     9683.55     9190.09    393.86 o 
  -8   4   7      823.51      985.11    167.55 o 
  -7   4   7    10821.13    10653.95    343.09 o 
  -6   4   7      634.27      844.23    127.39 o 
  -5   4   7    23999.29    23928.50    539.71 o 
  -4   4   7     1888.56     1676.43    156.85 o 
  -3   4   7    17292.27    17085.38    422.62 o 
  -2   4   7      582.35      626.87     83.85 o 
  -1   4   7    13726.06    14506.87    346.63 o 
   0   4   7      768.91      783.98    102.69 o 
   1   4   7    13271.72    13432.45    279.40 o 
   2   4   7      351.81      328.19     77.54 o 
   3   4   7     3045.56     3444.13    207.83 o 
   4   4   7      114.62      118.00     82.75 o 
   5   4   7     2367.41     2366.94    186.18 o 
   6   4   7       18.73      -46.70     72.42 o 
   7   4   7      232.96      163.93     92.55 o 
   8   4   7        7.65      -25.41     79.48 o 
   9   4   7        6.94       51.39     63.92 o 
 -13   5   7       34.92      126.02    148.16 o 
 -12   5   7      791.56      853.40    201.90 o 
 -11   5   7      250.78      337.88    135.57 o 
 -10   5   7      863.63      927.73    172.36 o 
  -9   5   7       34.39       99.82    106.19 o 
  -8   5   7       10.60      108.32     99.59 o 
  -7   5   7       51.84       63.40     93.01 o 
  -6   5   7      196.94      259.51    145.88 o 
  -5   5   7       20.67       93.86    101.67 o 
  -4   5   7     2938.40     2975.03    191.45 o 
  -3   5   7      796.51      780.68    138.63 o 
  -2   5   7     3849.62     3906.25    253.85 o 
  -1   5   7      548.63      606.35     91.77 o 
   0   5   7     4793.65     4938.28    170.38 o 
   1   5   7     1727.12     1616.79    111.72 o 
   2   5   7     9165.63     9234.59    344.68 o 
   3   5   7     1801.38     1701.66    161.29 o 
   4   5   7     6474.73     6591.50    280.29 o 
   5   5   7      951.97     1055.86    143.73 o 
   6   5   7     5840.03     6202.60    289.37 o 
   7   5   7      968.44      823.00    142.99 o 
   8   5   7     2516.01     2488.67    535.16 o 
   9   5   7      384.20      221.43    208.22 o 
 -12   6   7     1669.76     1799.61    273.22 o 
 -11   6   7      607.87      285.94    242.80 o 
 -10   6   7     4974.40     4578.40    300.03 o 
  -9   6   7     1155.15     1079.50    184.32 o 
  -8   6   7     6811.89     6513.20    285.86 o 
  -7   6   7     2892.70     3103.33    207.59 o 
  -6   6   7    11585.28    11887.57    424.72 o 
  -5   6   7     1624.69     1881.82    195.75 o 
  -4   6   7    15085.28    14908.95    471.74 o 
  -3   6   7     1833.57     1696.88    245.03 o 
  -2   6   7     8516.48     8774.76    454.51 o 
  -1   6   7     1628.51     1877.87    396.00 o 
   0   6   7    11842.46    11169.87    597.70 o 
   1   6   7      738.20      634.42    181.66 o 
   2   6   7     3176.08     3266.27    194.62 o 
   3   6   7      803.04      748.04    124.70 o 
   4   6   7     1261.40     1605.85    161.86 o 
   5   6   7       15.38      -77.78     77.78 o 
   6   6   7     1160.16     1163.28    156.10 o 
   7   6   7        3.71        1.66     80.16 o 
   8   6   7        6.79      -32.04     76.42 o 
   9   6   7        7.66       45.57     79.61 o 
 -12   7   7       44.99       38.70     92.64 o 
 -11   7   7      243.24      150.79    100.52 o 
 -10   7   7       43.69       67.63    117.33 o 
  -9   7   7      366.89      383.98    112.90 o 
  -8   7   7      124.08      118.89    124.13 o 
  -7   7   7        5.92      -18.76    109.26 o 
  -6   7   7       83.67       47.94    112.09 o 
  -5   7   7      154.01       20.98    154.43 o 
  -4   7   7      355.93      369.50    211.23 o 
  -3   7   7     1075.83     1016.71    226.44 o 
  -2   7   7      677.20      685.65    216.55 o 
  -1   7   7     6326.41     6590.87    443.19 o 
   0   7   7      167.71      357.19    186.16 o 
   1   7   7     5349.22     5030.76    446.32 o 
   2   7   7      601.82      820.23    211.55 o 
   3   7   7     5852.39     5428.62    798.36 o 
   4   7   7       65.64       45.23     82.52 o 
   5   7   7     6107.79     6025.02    290.71 o 
   6   7   7      450.54      262.94    102.28 o 
   7   7   7     2753.76     3001.53    540.39 o 
   8   7   7      183.39      107.20     97.63 o 
 -11   8   7     1989.04     2081.57    426.86 o 
 -10   8   7      877.12      309.17    371.51 o 
  -9   8   7     3977.51     3592.66    328.40 o 
  -8   8   7     2317.76     2501.97    279.13 o 
  -7   8   7     7254.84     7418.82    451.40 o 
  -6   8   7     3121.73     3691.34    364.76 o 
  -5   8   7     8006.20     8346.33    477.62 o 
  -4   8   7     2002.09     1985.40    277.45 o 
  -3   8   7     8070.54     7929.91    460.58 o 
  -2   8   7     3438.63     3982.85    352.49 o 
  -1   8   7     5737.45     5135.82    851.12 o 
   0   8   7     1011.36      881.12    224.73 o 
   1   8   7     2256.52     2510.19    305.63 o 
   2   8   7      970.83      856.54    291.22 o 
   3   8   7     1545.42     1574.49    261.92 o 
   4   8   7      324.52      544.27    203.89 o 
   5   8   7      646.58      990.33    217.68 o 
   6   8   7        1.23       53.46     85.21 o 
   7   8   7      137.73       76.79     86.98 o 
   8   8   7        0.23       -8.96     69.82 o 
 -11   9   7        0.03     -111.85    111.85 o 
 -10   9   7      186.28      247.51    240.96 o 
  -9   9   7       22.56      217.95    151.58 o 
  -8   9   7      144.65      122.53    167.82 o 
  -7   9   7        6.40      281.71    169.72 o 
  -6   9   7      309.30      132.03    169.88 o 
  -5   9   7        2.67      -23.16    151.34 o 
  -4   9   7      410.04      345.97    182.49 o 
  -3   9   7       67.16      302.24    189.51 o 
  -2   9   7     2735.33     2657.12    320.68 o 
  -1   9   7       44.22     -110.40    159.09 o 
   0   9   7     4594.87     4766.67    384.74 o 
   1   9   7       76.45       26.26    175.35 o 
   2   9   7     3040.13     3626.79    351.05 o 
   3   9   7       91.53      180.79    166.19 o 
   4   9   7     5263.37     5208.72    397.88 o 
   5   9   7       69.66        2.70    158.97 o 
   6   9   7     2568.96     2633.40    407.98 o 
   7   9   7       24.43      -45.33     91.77 o 
 -10  10   7      957.05     1226.31    247.77 o 
  -9  10   7      952.90     1023.82    239.23 o 
  -8  10   7     2829.16     2475.78    689.33 o 
  -7  10   7     1989.14     2191.19    425.88 o 
  -6  10   7     3963.34     4199.76    364.23 o 
  -5  10   7     3277.78     3499.27    347.68 o 
  -4  10   7     3385.49     3258.14    338.17 o 
  -3  10   7     3450.62     3449.71    362.95 o 
  -2  10   7     5153.07     4328.49    637.11 o 
  -1  10   7     3107.75     3328.87    448.03 o 
   0  10   7     1431.76     1568.86    293.76 o 
   1  10   7     1445.70     1259.98    272.96 o 
   2  10   7     1195.23     1248.30    265.45 o 
   3  10   7      221.28      396.12    199.09 o 
   4  10   7      689.03      668.65    223.90 o 
   5  10   7       50.10      -92.23    120.39 o 
   6  10   7       92.19       23.85     97.72 o 
   7  10   7       12.27       42.95    187.19 o 
  -9  11   7      173.86      163.59    212.06 o 
  -8  11   7        4.92      190.61     97.08 o 
  -7  11   7        4.97       81.77     74.18 o 
  -6  11   7       76.04      136.66    141.62 o 
  -5  11   7      424.68      360.71    174.69 o 
  -4  11   7       22.41      225.32    162.83 o 
  -3  11   7      907.76     1335.33    260.82 o 
  -2  11   7       50.48      135.04    172.17 o 
  -1  11   7     1491.74     1503.65    383.93 o 
   0  11   7       14.38      153.02    185.17 o 
   1  11   7     2179.45     2737.78    346.98 o 
   2  11   7      155.63       -8.54    279.44 o 
   3  11   7     3199.91     2717.72    354.40 o 
   4  11   7        0.67       83.00    201.40 o 
   5  11   7     2359.16     2901.27    353.34 o 
   6  11   7       22.20      -26.84    197.44 o 
  -8  12   7     1249.86      263.24    524.99 o 
  -7  12   7     1339.70      258.43    416.29 o 
  -4  12   7     2858.07      461.77    263.94 o 
  -3  12   7     1960.19     1130.97    547.97 o 
  -2  12   7     1594.93     1187.83    800.46 o 
  -1  12   7     1477.38     1449.98    230.48 o 
   0  12   7     1642.80     1859.51    373.98 o 
   1  12   7     1037.32      897.36    254.30 o 
   2  12   7      617.28      617.48    210.91 o 
   3  12   7      813.48      773.34    245.84 o 
   4  12   7      212.06      411.05    237.80 o 
   5  12   7      135.41      -57.63    210.17 o 
  -7  13   7       17.07       47.73     92.84 o 
  -6  13   7        2.77      146.31     78.82 o 
  -5  13   7       13.97      122.81     78.16 o 
  -4  13   7      428.05      126.14     81.27 o 
  -3  13   7       81.96       40.53     68.28 o 
  -2  13   7      751.61       82.62     65.48 o 
  -1  13   7       21.81      102.23    108.97 o 
   0  13   7     1169.76     1422.75    310.78 o 
   1  13   7      147.04      375.49    175.28 o 
   2  13   7     2190.50     2353.67    380.65 o 
   3  13   7      165.56      160.72    231.50 o 
  -4  14   7      595.59      -22.53    106.30 o 
  -2  14   7      361.83      507.43    241.15 o 
  -1  14   7     1174.22     1963.07    375.84 o 
   0  14   7      647.15     1007.39    252.70 o 
   1  14   7      732.81      877.22    240.45 o 
 -12   0   8     3506.96     3578.74    471.64 o 
 -10   0   8     3685.66     3927.56    395.95 o 
  -8   0   8     7893.94     7816.58    536.87 o 
  -6   0   8     1332.48     1360.97    245.85 o 
  -4   0   8     1313.34     1324.67    151.94 o 
  -2   0   8      382.54      263.50    101.75 o 
   0   0   8     1298.34     1227.88    136.45 o 
   2   0   8      156.96      244.87    125.06 o 
   4   0   8     2712.39     2693.70    189.07 o 
   6   0   8     2599.17     2380.98    221.80 o 
   8   0   8     1686.29     1776.14    202.15 o 
 -13   1   8      172.78      244.64    255.43 o 
 -12   1   8      816.55      658.68    150.68 o 
 -11   1   8     1391.78     1454.61    192.76 o 
 -10   1   8      932.22      992.19    177.99 o 
  -9   1   8     3534.47     3441.51    251.93 o 
  -8   1   8     3204.63     3290.87    188.73 o 
  -7   1   8     5922.00     5736.39    238.52 o 
  -6   1   8     7013.90     7283.00    303.37 o 
  -5   1   8     9456.14     9462.55    348.17 o 
  -4   1   8     7318.60     7056.83    195.65 o 
  -3   1   8    14117.48    14449.99    291.49 o 
  -2   1   8    17175.58    16745.24    317.95 o 
  -1   1   8    14993.10    15164.84    312.96 o 
   0   1   8     7731.29     8005.06    199.68 o 
   1   1   8    12331.59    12628.80    283.44 o 
   2   1   8     6475.42     6470.82    236.59 o 
   3   1   8     5716.70     5619.63    194.02 o 
   4   1   8     4583.80     4428.27    181.67 o 
   5   1   8     2243.59     2155.82    132.21 o 
   6   1   8     1063.86     1124.93    112.27 o 
   7   1   8     1607.39     1731.94    143.62 o 
   8   1   8     1047.51      847.92    121.93 o 
   9   1   8      426.41      326.98    110.54 o 
 -13   2   8     2911.44     2843.59    262.06 o 
 -12   2   8       23.24      -76.89     81.67 o 
 -11   2   8     4003.24     3991.63    447.88 o 
 -10   2   8      107.22      175.59    122.41 o 
  -9   2   8     5178.68     5049.41    299.68 o 
  -8   2   8        6.32       16.86    101.57 o 
  -7   2   8     3979.12     3998.05    258.96 o 
  -6   2   8      467.82      392.61     85.22 o 
  -5   2   8     1791.25     1801.37    128.08 o 
  -4   2   8        6.79      -22.04     55.76 o 
  -3   2   8      884.49      839.98     89.78 o 
  -2   2   8        2.42       13.32     61.46 o 
  -1   2   8      262.01      262.42     70.36 o 
   0   2   8        2.17      -27.79     56.06 o 
   1   2   8      675.46      651.63     84.19 o 
   2   2   8      408.08      487.76     84.94 o 
   3   2   8     1290.06     1356.57    112.38 o 
   4   2   8       14.72        0.97     64.85 o 
   5   2   8     2808.78     2813.12    157.44 o 
   6   2   8      165.64      114.01     83.74 o 
   7   2   8     1973.35     2183.17    155.88 o 
   8   2   8       99.20      102.55     88.72 o 
   9   2   8     1571.99     1757.50    168.62 o 
 -13   3   8      187.40        8.95    122.20 o 
 -12   3   8      310.56       62.09    208.21 o 
 -11   3   8      362.98      428.52    144.88 o 
 -10   3   8     2951.67     3186.86    252.94 o 
  -9   3   8      528.05      533.08    142.82 o 
  -8   3   8     4534.99     4668.53    280.81 o 
  -7   3   8     4310.57     4279.37    224.00 o 
  -6   3   8     7085.98     6999.74    280.04 o 
  -5   3   8     5258.54     5607.36    251.31 o 
  -4   3   8    16096.56    16143.02    537.54 o 
  -3   3   8     6093.92     6052.75    180.84 o 
  -2   3   8     7942.81     7847.66    208.43 o 
  -1   3   8     7604.64     7385.74    198.90 o 
   0   3   8    10791.37    10961.14    273.10 o 
   1   3   8     4770.24     4620.19    175.68 o 
   2   3   8     8190.01     8062.04    225.46 o 
   3   3   8     5448.46     5397.36    214.46 o 
   4   3   8     3749.91     3737.16    189.88 o 
   5   3   8     1970.84     1875.45    153.71 o 
   6   3   8     3718.41     3895.80    209.46 o 
   7   3   8      515.43      562.78    118.81 o 
   8   3   8      764.42      673.24    192.35 o 
   9   3   8      180.64      307.14    124.95 o 
 -13   4   8      127.54        6.73    131.60 o 
 -12   4   8     2575.37     2570.17    284.36 o 
 -11   4   8      388.12      328.15    126.76 o 
 -10   4   8     4312.05     4134.46    287.58 o 
  -9   4   8      237.37      159.21    123.37 o 
  -8   4   8     2740.08     2279.66    222.38 o 
  -7   4   8       38.84       35.19     92.15 o 
  -6   4   8     4198.65     4120.76    318.91 o 
  -5   4   8       18.88      -73.31     99.05 o 
  -4   4   8      878.28      808.59    134.56 o 
  -3   4   8        6.54      -55.45     87.84 o 
  -2   4   8      120.05      119.52     95.29 o 
  -1   4   8      343.94      420.72     98.94 o 
   0   4   8       50.21      -43.12     81.76 o 
   1   4   8        9.64       30.54     70.99 o 
   2   4   8     2458.14     2316.61    154.22 o 
   3   4   8       86.39       47.81     73.48 o 
   4   4   8     1690.66     1772.71    149.13 o 
   5   4   8      319.05      170.01    225.55 o 
   6   4   8     1985.41     1954.87    249.89 o 
   7   4   8      551.38      518.91    128.54 o 
   8   4   8     1818.05     2163.46    218.68 o 
   9   4   8       83.57       65.34     91.57 o 
 -12   5   8       53.11        9.88     82.74 o 
 -11   5   8      772.97      919.94    220.91 o 
 -10   5   8      588.68      648.87    170.19 o 
  -9   5   8     3253.25     2927.38    253.97 o 
  -8   5   8      799.59      799.59    166.77 o 
  -7   5   8     5832.35     6230.58    276.01 o 
  -6   5   8      989.02      950.22    142.61 o 
  -5   5   8    14102.10    14119.95    408.87 o 
  -4   5   8     2382.33     2266.87    184.13 o 
  -3   5   8    13748.41    14809.51    410.63 o 
  -2   5   8     2044.00     2294.65    227.88 o 
  -1   5   8    11203.45    11274.59    685.34 o 
   0   5   8     3339.84     2987.77    233.28 o 
   1   5   8    10798.10    10825.23    284.04 o 
   2   5   8     1953.00     2039.30    141.21 o 
   3   5   8     4872.85     4993.87    208.74 o 
   4   5   8     1261.32     1294.03    157.92 o 
   5   5   8     3827.35     4044.64    240.53 o 
   6   5   8      942.20     1115.49    162.28 o 
   7   5   8     1234.42     1367.86    211.24 o 
   8   5   8      138.66       47.69    102.93 o 
 -12   6   8      343.31      118.19    209.23 o 
 -11   6   8     2590.76     3098.32    337.62 o 
 -10   6   8      477.59      207.80    207.29 o 
  -9   6   8     2141.38     1912.90    220.89 o 
  -8   6   8      763.10      633.79    136.97 o 
  -7   6   8     2537.91     2312.94    195.71 o 
  -6   6   8       70.88       21.21     95.81 o 
  -5   6   8     3562.50     3628.45    222.41 o 
  -4   6   8      147.91       27.58    100.67 o 
  -3   6   8      128.25      190.89    134.76 o 
  -2   6   8       15.12       43.45    121.01 o 
  -1   6   8       97.75       52.78    128.84 o 
   0   6   8      142.96      188.43    132.47 o 
   1   6   8      347.15      274.57    186.73 o 
   2   6   8       40.46       64.26     72.29 o 
   3   6   8     1159.78     1190.10    308.72 o 
   4   6   8      552.97      869.26    143.04 o 
   5   6   8      802.49      768.75    138.18 o 
   6   6   8      493.45      289.87    145.22 o 
   7   6   8     1686.80     1909.99    217.41 o 
   8   6   8      240.90      109.76    120.24 o 
 -11   7   8       66.32       81.79     88.71 o 
 -10   7   8     1641.10     1581.69    254.57 o 
  -9   7   8      431.05      415.12    145.72 o 
  -8   7   8     4533.83     4202.15    243.99 o 
  -7   7   8       85.37       81.02    104.40 o 
  -6   7   8     6877.40     6710.02    491.57 o 
  -5   7   8      661.60      690.70    206.97 o 
  -4   7   8     6686.00     7268.45    440.39 o 
  -3   7   8      670.60      874.91    223.95 o 
  -2   7   8    11086.38    11386.61    545.39 o 
  -1   7   8     1006.38      910.54    217.54 o 
   0   7   8     8868.55     8374.80    372.82 o 
   1   7   8     2079.76     2144.70    282.76 o 
   2   7   8     6405.21     6401.96    422.09 o 
   3   7   8      266.79        2.16    152.25 o 
   4   7   8     5281.20     6059.20    407.78 o 
   5   7   8      508.71      324.89    169.70 o 
   6   7   8     1668.34     1913.55    211.27 o 
   7   7   8      198.91       65.07    141.75 o 
 -11   8   8      294.72      122.95    192.21 o 
 -10   8   8     1001.05     1374.54    354.59 o 
  -9   8   8      576.07      622.78    209.49 o 
  -8   8   8     1674.49     1665.31    220.78 o 
  -7   8   8      631.33      486.24    189.22 o 
  -6   8   8     1722.83     1644.55    415.02 o 
  -5   8   8      159.74      478.09    188.58 o 
  -4   8   8     1432.05     1140.98    235.72 o 
  -3   8   8      220.75      292.78    200.03 o 
  -2   8   8      369.23      452.56    226.09 o 
  -1   8   8      143.85      209.74    173.22 o 
   0   8   8       73.00      247.56    181.44 o 
   1   8   8       83.39       81.60    225.11 o 
   2   8   8      387.53      500.47    202.10 o 
   3   8   8      364.71      417.61    186.67 o 
   4   8   8      730.65      785.09    385.25 o 
   5   8   8      639.61      170.92    370.68 o 
   6   8   8      657.85      233.12    383.53 o 
   7   8   8      277.75      -60.28    182.43 o 
 -10   9   8       16.79      -68.62     84.17 o 
  -9   9   8     1310.40     1441.01    217.44 o 
  -8   9   8      115.05       98.19    154.51 o 
  -7   9   8     5004.98     5493.35    412.97 o 
  -6   9   8      117.30      193.04    163.65 o 
  -5   9   8     5182.57     5035.92    398.27 o 
  -4   9   8      128.88      292.60    190.71 o 
  -3   9   8     8644.01     8924.14    513.88 o 
  -2   9   8       30.59       74.52    171.59 o 
  -1   9   8    10454.16     9897.76    542.50 o 
   0   9   8        7.72      -95.10    204.63 o 
   1   9   8     5186.70     4627.64    392.33 o 
   2   9   8       84.78      168.51    159.28 o 
   3   9   8     4767.71     5039.54    491.15 o 
   4   9   8      239.80      247.83    226.68 o 
   5   9   8     1732.49     1912.10    398.99 o 
   6   9   8      116.71       85.40    101.62 o 
 -10  10   8      804.29      183.12    276.65 o 
  -9  10   8      852.40      818.23    221.71 o 
  -8  10   8      673.83      749.60    222.33 o 
  -7  10   8      648.90     1077.64    243.86 o 
  -6  10   8      537.16      232.88    163.91 o 
  -5  10   8      262.44      126.56    149.22 o 
  -4  10   8      135.01       47.05    142.12 o 
  -3  10   8      793.11      811.51    220.24 o 
  -2  10   8       24.89     -144.45    144.45 o 
  -1  10   8       11.84      160.02    164.43 o 
   0  10   8      153.97      178.55    183.77 o 
   1  10   8        1.26     -167.86    167.86 o 
   2  10   8      417.14      448.29    221.21 o 
   3  10   8       98.38      187.68    163.18 o 
   4  10   8      592.13      205.97    273.72 o 
   5  10   8      564.87       39.71    171.48 o 
   6  10   8      382.85      -38.71    117.35 o 
  -9  11   8       34.84      -42.34    181.32 o 
  -8  11   8     1162.22      828.03    697.00 o 
  -7  11   8       15.17      -34.15    154.26 o 
  -6  11   8     2602.47     2620.20    486.41 o 
  -5  11   8        4.18      -21.68    183.16 o 
  -4  11   8     3893.01     4168.23    553.49 o 
  -3  11   8        0.25      135.97    249.32 o 
  -2  11   8     4606.60     5492.90    627.82 o 
  -1  11   8        2.95      148.35    237.68 o 
   0  11   8     4217.67     4449.86    592.12 o 
   1  11   8       15.59       29.24    173.71 o 
   2  11   8     3931.79     3653.65    506.16 o 
   3  11   8       49.56       18.76    205.26 o 
   4  11   8     2218.41     2908.59    496.09 o 
   5  11   8        1.47      -60.28    128.64 o 
  -7  12   8      554.47       59.19    246.68 o 
  -6  12   8      244.69      166.99     82.49 o 
  -5  12   8      456.09      156.44     75.16 o 
  -4  12   8      128.75       30.13     58.79 o 
  -3  12   8        7.73       65.72     70.21 o 
  -2  12   8       44.90       65.87     61.32 o 
  -1  12   8        1.48       -7.93     63.79 o 
   0  12   8        1.98       90.50     91.52 o 
   1  12   8      318.55       86.15    190.35 o 
   2  12   8        5.00       16.56    105.76 o 
   3  12   8      617.05      200.08    255.53 o 
  -6  13   8      110.55      139.96     93.20 o 
  -4  13   8      199.99       23.81    172.75 o 
  -2  13   8       59.21      273.77     88.45 o 
  -1  13   8     2359.58     2170.85    537.65 o 
   0  13   8      106.10      137.94    100.47 o 
   1  13   8     2897.53     3130.47    553.59 o 
   2  13   8       44.12      -54.03    216.30 o 
 -13   0   9      190.29      314.69    307.75 o 
 -11   0   9       56.39     -157.35    190.89 o 
  -9   0   9      102.30      145.45    129.10 o 
  -7   0   9     2729.28     2662.31    259.02 o 
  -5   0   9     4284.76     4367.06    342.61 o 
  -3   0   9     9693.56     9663.31    344.96 o 
  -1   0   9    21136.34    21630.96    720.59 o 
   1   0   9    11652.67    12063.88    363.41 o 
   3   0   9    10895.69    10753.84    465.79 o 
   5   0   9     5811.63     5996.90    364.76 o 
   7   0   9     2739.81     2808.12    226.02 o 
 -13   1   9     1754.14      638.67    614.76 o 
 -10   1   9     4297.20     4377.59    278.86 o 
  -9   1   9     4027.00     4473.31    288.39 o 
  -8   1   9     6308.66     6503.25    326.80 o 
  -7   1   9     4668.33     4712.62    321.08 o 
  -6   1   9     6211.30     5926.37    244.47 o 
  -5   1   9     1599.17     1840.15    138.71 o 
  -4   1   9     6875.12     6799.49    202.04 o 
  -3   1   9     3112.45     3129.79    151.98 o 
  -2   1   9     3469.45     3507.37    156.28 o 
  -1   1   9      533.88      615.60     88.71 o 
   0   1   9      953.88      991.34     94.26 o 
   1   1   9      538.38      549.46    109.18 o 
   2   1   9      327.27      333.75     96.56 o 
   3   1   9      318.82      434.07    104.32 o 
   4   1   9       17.20      -65.88     65.88 o 
   5   1   9       67.74      102.88     80.42 o 
   6   1   9       27.12       49.44     80.07 o 
   7   1   9        4.80       -8.88     80.10 o 
   8   1   9       86.24       66.02    100.13 o 
 -13   2   9       47.43     -108.45    108.45 o 
 -12   2   9        2.95      -62.74     62.74 o 
 -11   2   9        1.80      -22.31     99.30 o 
 -10   2   9       80.58       24.00    111.49 o 
  -9   2   9      427.72      497.96    143.98 o 
  -8   2   9      894.28      768.78    188.88 o 
  -7   2   9       11.39        0.23    113.23 o 
  -6   2   9     4416.01     4525.17    230.00 o 
  -5   2   9      390.43      212.33    105.62 o 
  -4   2   9     5581.06     5607.30    182.68 o 
  -3   2   9      110.04       89.33     66.37 o 
  -2   2   9     7913.71     7664.92    216.64 o 
  -1   2   9       20.26       75.28     65.86 o 
   0   2   9     9635.15     9785.97    236.02 o 
   1   2   9      940.46     1024.25    128.03 o 
   2   2   9     9842.66    10238.04    317.03 o 
   3   2   9        5.97       62.99     95.29 o 
   4   2   9     7906.08     7870.34    250.17 o 
   5   2   9      131.79       73.68     78.73 o 
   6   2   9     4376.62     4453.78    228.09 o 
   7   2   9       91.68      110.82     97.24 o 
   8   2   9     2281.46     2454.00    214.10 o 
 -12   3   9     1139.89      643.85    621.12 o 
 -10   3   9     1250.64     1166.59    187.14 o 
  -9   3   9     5061.52     5023.47    440.72 o 
  -8   3   9     2754.79     2627.55    238.80 o 
  -7   3   9     6078.55     6204.32    428.33 o 
  -6   3   9     2904.26     3526.06    215.55 o 
  -5   3   9    10240.23    10555.14    347.69 o 
  -4   3   9     2982.46     2734.86    199.00 o 
  -3   3   9     4528.96     4438.75    190.14 o 
  -2   3   9     1926.09     1786.56    120.82 o 
  -1   3   9     3782.65     3765.94    158.00 o 
   0   3   9      206.33      253.67     82.12 o 
   1   3   9      870.06      891.01    120.85 o 
   2   3   9      360.35      358.83     99.80 o 
   3   3   9        4.68       64.39     81.16 o 
   4   3   9       60.55       74.81     87.87 o 
   5   3   9       13.96      -55.29     83.54 o 
   6   3   9        1.21      -25.12     86.14 o 
   7   3   9      165.85      151.14    100.41 o 
   8   3   9       24.12      -68.00    100.80 o 
 -12   4   9       48.79       19.19     85.60 o 
 -11   4   9       52.23      -17.02     58.31 o 
 -10   4   9        0.19       86.88    116.31 o 
  -9   4   9      442.21      405.65    148.68 o 
  -8   4   9       57.04      -39.07    110.98 o 
  -7   4   9     1070.68     1020.16    147.58 o 
  -6   4   9      411.71      432.67    123.26 o 
  -5   4   9     5344.22     5370.22    257.42 o 
  -4   4   9     1824.29     1993.15    187.09 o 
  -3   4   9     9390.29     9842.08    334.40 o 
  -2   4   9      627.39      681.53    127.05 o 
  -1   4   9     7116.86     6641.63    317.16 o 
   0   4   9     1058.71     1187.80    131.46 o 
   1   4   9    10037.71    10158.28    400.51 o 
   2   4   9      535.27      502.85    100.26 o 
   3   4   9     6521.29     6626.57    249.90 o 
   4   4   9      293.20      339.24    100.99 o 
   5   4   9     5082.69     5380.83    242.38 o 
   6   4   9      577.09      571.92    119.34 o 
   7   4   9     2860.13     3101.86    213.42 o 
   8   4   9       75.57      233.60    121.19 o 
 -12   5   9     2036.83     2272.32    320.62 o 
 -11   5   9      836.78       71.16    285.60 o 
 -10   5   9     4425.08     4449.77    479.57 o 
  -9   5   9      786.04      971.78    188.13 o 
  -8   5   9     4703.02     4735.66    309.17 o 
  -7   5   9     1175.89     1306.42    163.97 o 
  -6   5   9     8463.19     8768.31    370.33 o 
  -5   5   9     1418.16     1384.02    166.19 o 
  -4   5   9     7264.60     7826.28    308.22 o 
  -3   5   9      296.57      365.96    116.01 o 
  -2   5   9     4335.86     4476.81    286.45 o 
  -1   5   9     1517.09     1537.32    194.47 o 
   0   5   9     2935.66     2616.34    295.60 o 
   1   5   9      673.09      808.84    197.32 o 
   2   5   9      264.66      219.51     88.75 o 
   3   5   9      100.46      140.61     93.80 o 
   4   5   9       64.59       -0.83     83.60 o 
   5   5   9      149.43      115.75     97.55 o 
   6   5   9      143.22      223.45    101.98 o 
   7   5   9       25.18       63.41     99.98 o 
 -11   6   9        0.54       67.61     71.03 o 
 -10   6   9      166.86        9.02     61.21 o 
  -9   6   9        2.67       43.51    117.37 o 
  -8   6   9      626.46      692.88    167.71 o 
  -7   6   9      585.67      507.22    131.80 o 
  -6   6   9      686.24      887.23    148.75 o 
  -5   6   9      988.74      955.13    155.90 o 
  -4   6   9     3478.31     3781.26    279.02 o 
  -3   6   9     1206.19     1120.14    187.62 o 
  -2   6   9     3938.43     4001.32    283.61 o 
  -1   6   9     1409.74     1514.10    204.96 o 
   0   6   9     6608.61     6914.26    425.50 o 
   1   6   9      866.17      900.93    216.02 o 
   2   6   9     6007.10     6113.54    420.26 o 
   3   6   9     1568.02     1496.88    255.95 o 
   4   6   9     3102.15     3094.70    309.73 o 
   5   6   9      879.22      675.88    243.95 o 
   6   6   9     2763.47     3203.42    447.29 o 
   7   6   9      307.60      -20.76    182.18 o 
 -11   7   9     1949.13     1636.76    285.44 o 
 -10   7   9      462.22       42.00     67.18 o 
  -9   7   9     3814.67     3848.33    356.53 o 
  -8   7   9      156.95      289.12    114.26 o 
  -7   7   9     5724.81     6048.85    430.56 o 
  -6   7   9      646.42      567.42    138.32 o 
  -5   7   9     4641.84     4749.41    295.67 o 
  -4   7   9      530.56      724.44    172.22 o 
  -3   7   9     4757.17     4723.53    305.24 o 
  -2   7   9      510.70      535.18    154.89 o 
  -1   7   9     2559.72     2209.05    235.11 o 
   0   7   9     1169.14      938.37    238.90 o 
   1   7   9      767.21      762.78    216.09 o 
   2   7   9       97.87      137.69    169.76 o 
   3   7   9      254.88      293.15    169.16 o 
   4   7   9      149.76       59.94    157.02 o 
   5   7   9       20.26      -15.95     83.17 o 
   6   7   9        3.24      -18.88     83.17 o 
 -10   8   9        0.35      -46.61    124.20 o 
  -9   8   9      167.86     -167.42    167.42 o 
  -8   8   9      128.38      139.40    136.59 o 
  -7   8   9      748.20      900.75    322.09 o 
  -6   8   9      516.48      561.87    162.94 o 
  -5   8   9     1009.66     1187.06    197.28 o 
  -4   8   9      441.89      491.51    164.00 o 
  -3   8   9     2503.72     2649.18    256.11 o 
  -2   8   9     2924.01     2925.64    269.13 o 
  -1   8   9     4429.70     4535.00    309.04 o 
   0   8   9     1982.03     2021.74    304.20 o 
   1   8   9     3587.45     3720.98    344.51 o 
   2   8   9     1656.70     1946.44    303.74 o 
   3   8   9     3263.00     4092.44    503.23 o 
   4   8   9     1433.88     1771.77    395.47 o 
   5   8   9     2123.46     1481.43    377.57 o 
   6   8   9      366.69       72.45     94.52 o 
 -10   9   9     1885.32     2033.89    330.90 o 
  -9   9   9        5.49      128.87    171.66 o 
  -8   9   9     3736.27     4051.18    303.45 o 
  -7   9   9       15.99      150.32    128.80 o 
  -6   9   9     2929.29     3514.38    708.49 o 
  -5   9   9       86.09      297.77    225.70 o 
  -4   9   9     3164.17     3235.16    335.15 o 
  -3   9   9      249.02      150.99    159.77 o 
  -2   9   9     3342.81     3176.71    351.11 o 
  -1   9   9      204.58      157.11    175.83 o 
   0   9   9     1265.33     1153.21    327.16 o 
   1   9   9      133.90      250.69    188.64 o 
   2   9   9      794.01      428.19    258.46 o 
   3   9   9       91.79      -88.71     88.71 o 
   4   9   9        2.07       84.21     97.29 o 
   5   9   9       29.74      -97.55     97.55 o 
  -9  10   9       42.34      125.36    201.44 o 
  -8  10   9       31.14      -66.58    122.66 o 
  -7  10   9      140.59      368.28    190.43 o 
  -6  10   9      648.98      492.41    197.21 o 
  -5  10   9      424.89      710.24    347.69 o 
  -4  10   9      590.66      535.02    210.14 o 
  -3  10   9     1192.86     1256.89    566.01 o 
  -2  10   9     1681.14     1712.39    296.39 o 
  -1  10   9     1832.14     1453.10    276.01 o 
   0  10   9     1413.34      342.79    172.09 o 
   1  10   9     1895.95     2382.67    475.95 o 
   2  10   9     1429.12     1227.47    393.31 o 
   3  10   9     1448.13     1978.99    452.77 o 
   4  10   9     1755.32     1837.00    456.68 o 
  -8  11   9        5.43      -81.29    211.77 o 
  -7  11   9     2259.65     2570.65    342.30 o 
  -6  11   9       18.48       29.56    141.18 o 
  -4  11   9       33.70      -25.62     59.63 o 
  -2  11   9       62.95        8.70     70.95 o 
   0  11   9        0.99       45.31     70.79 o 
   1  11   9      608.35       13.29    233.57 o 
   2  11   9      207.56       68.06    127.71 o 
   3  11   9      120.60       64.59    109.95 o 
  -6  12   9      265.93      151.33    113.00 o 
  -5  12   9      285.99       89.99    122.24 o 
  -4  12   9     1012.50      125.63     83.96 o 
  -3  12   9      542.29      -20.19    114.76 o 
  -2  12   9      871.08      180.78     79.49 o 
  -1  12   9      786.02      141.97     84.46 o 
   0  12   9     1305.18      408.07    675.29 o 
   1  12   9      771.04      394.12    398.94 o 
   2  12   9     1372.51     2204.88    529.73 o 
  -3  13   9        1.50      140.35     95.93 o 
  -2  13   9      665.60       48.61     88.60 o 
  -1  13   9        1.38      111.49     92.23 o 
  -8   0  10    11016.71    10701.62    820.46 o 
  -6   0  10    10806.58     9915.78    465.02 o 
  -4   0  10     9602.93     9361.61    352.52 o 
  -2   0  10    12391.09    12137.44    549.56 o 
   0   0  10     8260.96     8424.68    320.91 o 
   2   0  10     7259.17     7363.06    406.41 o 
   4   0  10     2013.49     1692.63    243.65 o 
   6   0  10      450.57      404.89    179.30 o 
 -12   1  10      250.39      -74.98     74.98 o 
 -11   1  10      534.80       29.95     62.09 o 
 -10   1  10      635.50      271.56    178.29 o 
  -9   1  10      644.58      719.52    231.13 o 
  -8   1  10      747.90      685.12    161.34 o 
  -7   1  10      189.55      188.56    132.89 o 
  -6   1  10       40.75       58.20    113.87 o 
  -5   1  10       22.77      -64.13     87.30 o 
  -4   1  10      245.28      292.53     80.67 o 
  -3   1  10      150.06      156.61     77.13 o 
  -2   1  10      822.76      711.19     97.97 o 
  -1   1  10     1483.32     1303.29    114.76 o 
   0   1  10     1269.27     1382.44    127.28 o 
   1   1  10     2413.56     2431.13    180.39 o 
   2   1  10     1005.92     1338.77    150.09 o 
   3   1  10     2864.72     2989.77    199.11 o 
   4   1  10     2111.13     2055.72    173.93 o 
   5   1  10     1752.06     1299.03    249.30 o 
   6   1  10      741.16      649.49    137.73 o 
   7   1  10     1074.27      860.29    159.80 o 
 -12   2  10       11.83     -102.31    109.18 o 
 -10   2  10      252.57       76.57    111.38 o 
  -9   2  10     5384.21     5440.35    333.63 o 
  -8   2  10       39.20       -7.06    119.55 o 
  -7   2  10     9085.13     8729.13    396.33 o 
  -6   2  10      518.82      525.18    152.30 o 
  -5   2  10    11087.95    11336.30    362.32 o 
  -4   2  10      344.90      406.89    120.07 o 
  -3   2  10    12414.48    12186.46    322.16 o 
  -2   2  10       96.90       70.14     69.43 o 
  -1   2  10     7904.93     8029.12    229.40 o 
   0   2  10     1094.32     1003.24    135.34 o 
   1   2  10     5043.52     5082.79    256.32 o 
   2   2  10       12.55      102.24     89.91 o 
   3   2  10     3169.64     3278.95    206.20 o 
   4   2  10       26.09        9.88     81.65 o 
   5   2  10     1141.45     1042.39    146.46 o 
   6   2  10        1.74       -6.10     98.45 o 
   7   2  10      395.72      442.77    132.34 o 
 -11   3  10      179.14       44.64     66.07 o 
 -10   3  10      835.52      218.21    237.37 o 
  -9   3  10      294.18      419.67    153.22 o 
  -8   3  10      248.44      218.30    135.32 o 
  -7   3  10       35.89       99.43    130.72 o 
  -6   3  10      130.88      236.13    110.64 o 
  -5   3  10        4.78       21.54     97.45 o 
  -4   3  10      644.32      649.05    134.33 o 
  -3   3  10       11.24       14.43     74.48 o 
  -2   3  10     1007.44     1005.43    121.74 o 
  -1   3  10      157.82      189.11     86.94 o 
   0   3  10     2659.39     2595.38    185.94 o 
   1   3  10      282.55      435.63    107.35 o 
   2   3  10     3514.29     3606.17    268.31 o 
   3   3  10      964.35     1027.37    168.91 o 
   4   3  10     1914.94     1519.77    159.72 o 
   5   3  10      872.23      663.36    130.10 o 
   6   3  10     2112.13     2257.49    198.03 o 
   7   3  10      547.99      670.10    144.71 o 
 -12   4  10     1352.79      152.18    291.05 o 
 -11   4  10      233.44      151.76    130.16 o 
 -10   4  10     3075.33     2702.93    388.33 o 
  -9   4  10      369.42      428.76    153.24 o 
  -8   4  10     3948.06     3776.66    275.23 o 
  -7   4  10      490.90      571.89    164.63 o 
  -6   4  10     9077.04     9660.98    396.30 o 
  -5   4  10     1792.31     1971.03    188.71 o 
  -4   4  10    11400.29    11994.56    386.85 o 
  -3   4  10      704.85      692.36    136.24 o 
  -2   4  10     8317.94     8325.88    311.87 o 
  -1   4  10      947.13     1114.92    180.52 o 
   0   4  10     8264.27     7766.86    447.03 o 
   1   4  10      598.94      559.19    185.36 o 
   2   4  10     3453.70     3598.09    335.18 o 
   3   4  10       83.71      289.47    125.47 o 
   4   4  10     1906.81     2088.30    174.94 o 
   5   4  10       87.66       79.50     98.72 o 
   6   4  10      810.18      704.42    141.57 o 
   7   4  10        7.45      -49.43    108.26 o 
 -11   5  10      992.42      261.97    416.96 o 
 -10   5  10       44.93       75.69     75.77 o 
  -9   5  10      469.22      398.84    142.72 o 
  -8   5  10       10.42       85.32    148.17 o 
  -7   5  10      375.25      383.10    154.78 o 
  -6   5  10      126.97       63.46    106.44 o 
  -5   5  10       43.14      112.40    109.80 o 
  -4   5  10       87.17      176.80    112.50 o 
  -3   5  10      932.32      995.43    155.27 o 
  -2   5  10       14.87      -82.08    123.32 o 
  -1   5  10     1299.11     1623.61    259.77 o 
   0   5  10      125.83      156.74    166.37 o 
   1   5  10     3300.88     3553.86    326.23 o 
   2   5  10      348.46      342.40    170.41 o 
   3   5  10     2031.44     2202.08    269.56 o 
   4   5  10      128.68      181.99    168.66 o 
   5   5  10     2143.16     2078.09    187.96 o 
   6   5  10      413.21      427.50    134.61 o 
 -11   6  10     1778.50      249.17    444.19 o 
 -10   6  10      224.38      249.50    114.18 o 
  -9   6  10     3639.25     3223.64    338.20 o 
  -8   6  10      981.69      938.13    221.01 o 
  -7   6  10     3979.87     4103.70    247.42 o 
  -6   6  10     1467.20     1459.68    175.20 o 
  -5   6  10     6169.20     6774.62    302.95 o 
  -4   6  10     2267.87     2388.99    246.83 o 
  -3   6  10     5256.32     6132.82    340.29 o 
  -2   6  10     2114.29     2170.11    245.88 o 
  -1   6  10     6051.19     5848.57    414.04 o 
   0   6  10      467.17      428.74    202.05 o 
   1   6  10     3923.53     3210.88    327.28 o 
   2   6  10      531.23      403.23    171.28 o 
   3   6  10     1532.00     1347.64    337.87 o 
   4   6  10      147.80       63.96    156.18 o 
   5   6  10      902.86      823.11    245.44 o 
   6   6  10       10.77      216.05    184.62 o 
 -10   7  10      543.97      296.86    249.24 o 
  -9   7  10       11.06       48.98     84.61 o 
  -8   7  10      230.24      109.38    110.23 o 
  -7   7  10       19.90      -27.90    103.87 o 
  -6   7  10        1.94       59.25    116.61 o 
  -5   7  10       24.95      -28.77    114.96 o 
  -4   7  10       94.86      185.94    137.67 o 
  -3   7  10       51.66       67.70    134.75 o 
  -2   7  10      890.84     1190.63    204.53 o 
  -1   7  10       76.57       96.26    162.40 o 
   0   7  10     1592.74     1979.19    298.35 o 
   1   7  10       59.23     -129.60    129.60 o 
   2   7  10     1672.83     1397.47    351.41 o 
   3   7  10        8.29       99.05    227.51 o 
   4   7  10     2065.89     2207.57    333.46 o 
   5   7  10       46.89       72.14    106.38 o 
 -10   8  10     1119.29     1239.47    402.90 o 
  -9   8  10     1008.39     1160.87    271.28 o 
  -8   8  10     2668.06     2398.31    321.25 o 
  -7   8  10     1895.30     2154.63    251.12 o 
  -6   8  10     3267.15     3639.54    277.68 o 
  -5   8  10      968.22      942.63    189.69 o 
  -4   8  10     3792.34     4012.03    297.86 o 
  -3   8  10     1888.30     2417.93    252.81 o 
  -2   8  10     4835.83     5343.70    340.12 o 
  -1   8  10     1110.25     1138.78    270.83 o 
   0   8  10     3414.85     3184.51    347.41 o 
   1   8  10      814.59      378.58    193.20 o 
   2   8  10     1936.12     1828.43    319.61 o 
   3   8  10      512.35      145.22    220.18 o 
   4   8  10      842.80     1095.25    362.22 o 
   5   8  10       17.97      -85.91     93.43 o 
  -9   9  10      486.90      618.60    231.66 o 
  -8   9  10        0.47       30.51    128.52 o 
  -7   9  10       26.59      -37.58    127.24 o 
  -6   9  10        9.48      -90.25    112.93 o 
  -5   9  10       10.08       86.24    123.21 o 
  -4   9  10        6.50       79.02    133.31 o 
  -3   9  10      145.20      139.20    142.92 o 
  -2   9  10        8.67       83.73    218.12 o 
  -1   9  10      901.55      944.20    276.11 o 
   0   9  10       21.43       -2.66    133.40 o 
   1   9  10      737.52      109.18     62.29 o 
   2   9  10       20.58       19.74     91.17 o 
   3   9  10     1711.12     1932.44    444.07 o 
   4   9  10        3.46      -40.23     91.00 o 
  -8  10  10     1123.14     1252.02    222.88 o 
  -7  10  10     1650.27     1912.97    380.18 o 
  -6  10  10     1138.62     1443.47    225.76 o 
  -5  10  10     1614.15     1782.01    245.83 o 
  -4  10  10     1219.84     1031.72    380.86 o 
  -3  10  10     2683.39     3290.36    369.01 o 
  -2  10  10     1466.28     1772.36    465.39 o 
   0  10  10     1125.79       68.53    116.47 o 
   1  10  10      896.80       44.58    167.17 o 
   2  10  10      549.12      176.92    489.25 o 
   3  10  10      907.60      303.31    582.59 o 
  -6  11  10        0.79       48.81    151.74 o 
  -5  11  10        3.84      156.10    198.89 o 
  -4  11  10       88.45      224.17    166.98 o 
  -3  11  10       30.59      101.92     91.14 o 
  -2  11  10      342.24      148.30     74.96 o 
  -1  11  10        3.45       79.04     80.03 o 
   0  11  10      437.98       85.42     77.15 o 
   1  11  10       71.04        0.44    112.55 o 
  -4  12  10      957.47      107.10     87.47 o 
  -3  12  10      895.57      205.72    150.50 o 
  -2  12  10      908.54      153.44     96.14 o 
  -1  12  10      801.08       34.58    172.99 o 
  -9   0  11     4332.29     4127.06    586.25 o 
  -7   0  11     3631.50     3128.03    513.79 o 
  -5   0  11     3290.65     2880.32    474.09 o 
  -3   0  11     2590.88     2777.93    301.21 o 
  -1   0  11      177.55      172.09    116.47 o 
   1   0  11      157.66      161.15    142.17 o 
   3   0  11      178.26      421.24    166.33 o 
   5   0  11      794.25      269.19    420.26 o 
 -11   1  11      283.69       26.90     78.66 o 
 -10   1  11      546.96      -76.29    113.68 o 
  -9   1  11      665.30      518.51    231.09 o 
  -8   1  11     1636.44     1307.06    271.60 o 
  -7   1  11     2632.94     2864.13    357.43 o 
  -6   1  11     2453.92     2752.43    250.55 o 
  -5   1  11     2077.89     2269.40    236.97 o 
  -4   1  11     3497.92     3724.95    226.14 o 
  -3   1  11     4424.95     4208.43    204.00 o 
  -2   1  11     5749.45     5946.09    213.96 o 
  -1   1  11     3856.59     3970.46    191.87 o 
   0   1  11     5660.31     5632.48    263.98 o 
   1   1  11     2833.48     2711.91    204.45 o 
   2   1  11     4453.55     4606.70    286.73 o 
   3   1  11     2812.71     2734.65    204.59 o 
   4   1  11     2072.21     2203.17    283.09 o 
   5   1  11      764.60      179.74    126.54 o 
   6   1  11      833.43     1154.66    202.97 o 
 -11   2  11      184.77        4.88     80.38 o 
 -10   2  11     3056.99     3887.86    564.15 o 
  -9   2  11       23.48      -58.16    161.56 o 
  -8   2  11     3855.77     3783.99    284.95 o 
  -7   2  11      166.46      133.29    134.00 o 
  -6   2  11     2881.99     3002.86    268.80 o 
  -5   2  11       24.25      -17.48    101.05 o 
  -4   2  11     2045.28     1982.07    188.15 o 
  -3   2  11      100.81       30.93     88.71 o 
  -2   2  11      631.51      615.25    113.18 o 
  -1   2  11      127.96       58.50     89.85 o 
   0   2  11       50.27      -44.55     93.12 o 
   1   2  11       28.74       55.47    101.08 o 
   2   2  11       94.85      125.37     97.19 o 
   3   2  11        1.40      -80.75     88.12 o 
   4   2  11      593.27      224.64    201.94 o 
   5   2  11       22.33      116.92    139.01 o 
   6   2  11      560.05      612.91    178.31 o 
 -11   3  11      354.09       14.76     85.37 o 
 -10   3  11      142.80       58.86    101.14 o 
  -9   3  11      858.96      609.19    245.79 o 
  -8   3  11      650.71      814.32    179.86 o 
  -7   3  11     1502.43     1304.78    201.39 o 
  -6   3  11     1292.59     1270.10    203.58 o 
  -5   3  11     5185.35     5434.26    268.29 o 
  -4   3  11     2305.54     2647.74    276.79 o 
  -3   3  11     4754.17     4546.59    212.55 o 
  -2   3  11     3005.33     3081.23    183.01 o 
  -1   3  11     5781.42     5329.85    302.83 o 
   0   3  11     1431.31     2016.18    257.08 o 
   1   3  11     5247.22     5036.71    303.74 o 
   2   3  11     1430.89     1563.03    171.47 o 
   3   3  11     2140.92     2265.26    283.64 o 
   4   3  11     1164.25     1289.06    238.62 o 
   5   3  11     1749.14     1619.97    226.16 o 
   6   3  11      670.15      526.70    170.01 o 
 -11   4  11     2551.75     1360.78   1251.13 o 
 -10   4  11      268.93      254.79    101.78 o 
  -9   4  11     1895.07     2120.89    278.43 o 
  -8   4  11      102.10       66.77    136.43 o 
  -7   4  11     2533.56     2686.41    277.08 o 
  -6   4  11      245.59       84.16    141.76 o 
  -5   4  11     2547.71     2685.04    210.36 o 
  -4   4  11        7.99       -3.28    100.78 o 
  -3   4  11     1173.91     1072.90    158.18 o 
  -2   4  11        9.64      118.29    130.05 o 
  -1   4  11      607.37      392.46    178.20 o 
   0   4  11        1.85     -136.93    136.93 o 
   1   4  11       17.99     -117.43    148.01 o 
   2   4  11       38.25        5.38    150.84 o 
   3   4  11      129.24      102.30    123.82 o 
   4   4  11        9.77       13.93    112.94 o 
   5   4  11      280.51      336.86    165.27 o 
 -10   5  11      786.37      620.18    328.25 o 
  -9   5  11      449.37      180.02    243.36 o 
  -8   5  11     1071.14     1044.62    199.68 o 
  -7   5  11      442.63      481.64    166.65 o 
  -6   5  11     2853.23     2589.18    215.19 o 
  -5   5  11     1134.55     1231.63    172.97 o 
  -4   5  11     5477.90     5908.59    312.33 o 
  -3   5  11      470.75      629.80    254.14 o 
  -2   5  11     5229.01     5827.14    791.27 o 
  -1   5  11      583.98      769.52    218.41 o 
   0   5  11     6234.21     6113.66    426.79 o 
   1   5  11      886.23      988.09    230.65 o 
   2   5  11     3279.50     3651.70    520.05 o 
   3   5  11      370.85       99.39     87.96 o 
   4   5  11     2275.00     2836.03    350.69 o 
   5   5  11      474.91      809.79    235.84 o 
 -10   6  11     1917.14     1995.04    309.78 o 
  -9   6  11      358.38      179.95    165.45 o 
  -8   6  11     1966.00     2046.58    250.13 o 
  -7   6  11      157.82      183.55    146.00 o 
  -6   6  11     2093.38     2391.71    211.39 o 
  -5   6  11      166.64      124.11    110.75 o 
  -4   6  11      375.53      467.45    156.27 o 
  -3   6  11      144.38      116.97    134.34 o 
  -2   6  11      223.63      277.85    181.82 o 
  -1   6  11       26.31      110.93    152.84 o 
   0   6  11       13.38      -61.81    159.99 o 
   1   6  11        7.03      -21.32    148.91 o 
   2   6  11      119.60       97.39     92.78 o 
   3   6  11      105.11       21.31     83.12 o 
   4   6  11       72.64       67.43    204.19 o 
   5   6  11      177.19     -172.40    182.51 o 
  -9   7  11     1131.65     1025.00    262.18 o 
  -8   7  11      134.52      -17.42     94.64 o 
  -7   7  11     2646.94     2866.98    229.62 o 
  -6   7  11      190.98      253.25    141.33 o 
  -5   7  11     3100.05     3573.77    285.41 o 
  -4   7  11      271.89      333.92    151.37 o 
  -3   7  11     4345.88     4702.64    322.06 o 
  -2   7  11      110.50       12.37    150.89 o 
  -1   7  11     4443.45     4574.75    402.33 o 
   0   7  11      451.47      499.27    197.46 o 
   1   7  11     3343.18     2498.84    528.56 o 
   2   7  11      198.11      100.11    179.45 o 
   3   7  11     2607.48     2584.80    364.91 o 
   4   7  11      221.36       77.24    207.31 o 
  -9   8  11     1172.47     1242.27    279.30 o 
  -8   8  11      596.18      525.31    243.55 o 
  -7   8  11      844.40      747.05    176.71 o 
  -6   8  11      135.65      268.29    145.55 o 
  -5   8  11      561.63      666.41    175.05 o 
  -4   8  11      266.80      171.76    150.50 o 
  -3   8  11      415.07      565.11    174.59 o 
  -2   8  11        3.52       86.76    172.71 o 
  -1   8  11      120.86     -109.00    123.56 o 
   0   8  11       18.88       95.86     82.13 o 
   1   8  11       12.20      -10.75     96.42 o 
   2   8  11       24.20       86.19    121.16 o 
   3   8  11       20.27     -194.99    194.99 o 
  -8   9  11     1478.88     1594.73    323.04 o 
  -7   9  11       36.81      102.17    185.04 o 
  -6   9  11     2095.00     2194.55    250.45 o 
  -5   9  11      115.79       42.96    135.58 o 
  -4   9  11     2670.65     2679.40    269.58 o 
  -3   9  11      103.44      103.65    189.47 o 
  -2   9  11     3774.80     4081.49    628.89 o 
  -1   9  11       21.10       45.05    134.56 o 
   0   9  11     2321.43     2472.64    588.21 o 
   1   9  11        3.79      119.36    148.40 o 
   2   9  11     2513.32     2535.35    390.08 o 
  -6  10  11      260.06      360.09    180.49 o 
  -5  10  11      237.59      248.99    166.66 o 
  -4  10  11      319.51      517.57    186.43 o 
  -3  10  11       41.04       78.81    105.94 o 
  -2  10  11       57.91      121.55    140.92 o 
  -1  10  11        2.18       88.23    139.45 o 
   0  10  11        1.76        3.17    100.44 o 
   1  10  11       40.67      110.96     90.68 o 
  -3  11  11     1921.70     2190.41    547.24 o 
  -2  11  11       20.39       46.46    167.22 o 
 -10   0  12       16.12      -24.94    290.44 o 
  -8   0  12      235.81      369.36    285.06 o 
  -6   0  12      840.84     1181.02    390.97 o 
  -4   0  12     1187.73     1207.42    359.38 o 
  -2   0  12     3132.43     3691.09    267.50 o 
   0   0  12     2585.48     2394.63    289.86 o 
   2   0  12     3506.26     3582.46    484.06 o 
   4   0  12     2819.85     3383.16    487.49 o 
 -10   1  12     1293.42     1199.62    432.82 o 
  -9   1  12     2299.74     2581.67    358.11 o 
  -8   1  12     2585.18     2815.88    363.35 o 
  -7   1  12     3166.54     3899.89    398.64 o 
  -6   1  12     1696.00     1428.81    276.76 o 
  -5   1  12     2851.99     2997.33    345.14 o 
  -4   1  12     2785.92     2740.61    209.91 o 
  -3   1  12     2404.66     2410.44    175.67 o 
  -2   1  12     1457.45     1564.62    201.81 o 
  -1   1  12     1738.68     1908.44    209.87 o 
   0   1  12      444.35      417.82    122.96 o 
   1   1  12     1207.47      992.15    156.04 o 
   2   1  12      445.34      291.42    107.72 o 
   3   1  12      261.19      105.23    113.35 o 
   4   1  12        5.47       12.98     73.65 o 
   5   1  12        1.82       14.71     83.18 o 
 -10   2  12       24.70      -58.09    202.56 o 
  -9   2  12        8.66       72.65    204.58 o 
  -8   2  12        0.32     -159.37    169.75 o 
  -7   2  12      497.56      430.36    205.94 o 
  -6   2  12       11.71       78.64    134.53 o 
  -5   2  12     1046.13      993.96    192.50 o 
  -4   2  12      152.86      296.39    118.23 o 
  -3   2  12     2381.72     2626.97    211.47 o 
  -2   2  12        6.81      130.59     96.84 o 
  -1   2  12     3088.34     3189.25    391.61 o 
   0   2  12      152.91       71.60    115.74 o 
   1   2  12     2814.59     2771.40    242.59 o 
   2   2  12       27.86       46.38     99.02 o 
   3   2  12     2844.28     3078.00    330.15 o 
   4   2  12       27.88       24.99     97.70 o 
 -10   3  12     2306.96     2852.65    524.94 o 
  -9   3  12     1014.69     1032.94    294.71 o 
  -8   3  12     1981.09     2330.33    260.74 o 
  -7   3  12     1345.46     1496.51    225.37 o 
  -6   3  12     3653.60     3779.24    296.48 o 
  -5   3  12     1790.00     1900.36    239.78 o 
  -4   3  12     2919.99     3421.74    238.35 o 
  -3   3  12     2057.53     2009.65    196.42 o 
  -2   3  12     2760.94     2992.53    209.14 o 
  -1   3  12      843.34      923.87    175.59 o 
   0   3  12     1756.97     2041.78    225.75 o 
   1   3  12      355.73      511.86    149.19 o 
   2   3  12      276.64      204.24     98.00 o 
   3   3  12       61.32      -84.83    221.20 o 
   4   3  12      120.44       79.13    131.48 o 
 -10   4  12        3.22      -32.02     95.89 o 
  -9   4  12        6.69      -16.03    135.75 o 
  -8   4  12       52.05       -1.78    127.98 o 
  -7   4  12        1.37       97.74    135.16 o 
  -6   4  12      612.29      599.80    180.77 o 
  -5   4  12      142.62       94.80    119.94 o 
  -4   4  12     1908.86     2278.44    248.60 o 
  -3   4  12      100.27       43.83    114.17 o 
  -2   4  12     1757.89     1944.97    360.70 o 
  -1   4  12      188.27       38.43    157.25 o 
   0   4  12     2978.39     2803.60    313.07 o 
   1   4  12      352.26      215.69    170.99 o 
   2   4  12     2371.37     1956.79    468.32 o 
   3   4  12      140.49        6.81    127.67 o 
   4   4  12     1779.04     2468.53    522.59 o 
  -9   5  12     1916.57     2056.67    250.51 o 
  -8   5  12      831.69      813.34    200.48 o 
  -7   5  12     2637.52     3035.04    286.79 o 
  -6   5  12     1272.59     1247.94    219.22 o 
  -5   5  12     3260.27     3345.99    239.62 o 
  -4   5  12      574.85      663.29    147.57 o 
  -3   5  12     2267.01     2404.57    247.33 o 
  -2   5  12      476.65      594.89    194.73 o 
  -1   5  12     2198.12     2263.04    321.10 o 
   0   5  12      387.81      549.34    191.89 o 
   1   5  12      642.47       94.74    280.71 o 
   2   5  12       82.89      146.55    105.44 o 
   3   5  12      254.61      165.78    162.58 o 
  -9   6  12       44.85       46.08    148.28 o 
  -8   6  12       44.40      120.61    149.27 o 
  -7   6  12       57.90       52.95    138.32 o 
  -6   6  12      102.97      116.28    111.60 o 
  -5   6  12      632.92      743.65    172.91 o 
  -4   6  12       79.34      289.88    144.68 o 
  -3   6  12     1133.59     1156.47    251.08 o 
  -2   6  12      433.69      670.15    219.22 o 
  -1   6  12     2043.28     2272.56    513.79 o 
   0   6  12      295.43      134.10     91.17 o 
   1   6  12     2559.67     1980.55    494.62 o 
   2   6  12      388.61      145.21    113.13 o 
   3   6  12     1550.30      324.81    661.85 o 
  -8   7  12     2757.72     2801.79    294.48 o 
  -7   7  12      510.61      487.43    220.85 o 
  -6   7  12     2431.30     3051.95    268.30 o 
  -5   7  12      410.69      443.19    170.43 o 
  -4   7  12     2203.58     2641.35    266.46 o 
  -3   7  12       70.42      -74.56    181.11 o 
  -2   7  12     1445.65     1928.63    475.16 o 
  -1   7  12      293.52       32.95    150.99 o 
   0   7  12      744.12      144.65    174.31 o 
   1   7  12      124.03      159.25    110.17 o 
   2   7  12      402.86      194.57    279.73 o 
  -7   8  12      115.38       -6.97    196.62 o 
  -6   8  12      190.77      297.16    146.54 o 
  -5   8  12       94.58       25.76    124.49 o 
  -4   8  12      605.12      949.90    233.42 o 
  -3   8  12      492.90      385.48    202.57 o 
  -2   8  12     1052.79     1605.62    506.07 o 
  -1   8  12      644.33       28.66    102.06 o 
   0   8  12     1083.56      278.81    569.14 o 
   1   8  12      469.24      195.30    127.27 o 
  -6   9  12        2.94      -28.19    149.98 o 
  -5   9  12     1586.83     2266.70    401.78 o 
  -4   9  12       70.76      223.54    203.66 o 
  -3   9  12     1589.62     1728.25    333.93 o 
  -2   9  12       99.44        3.06    107.78 o 
  -1   9  12      665.80      105.14    182.33 o 
   0   9  12       26.52       79.52    143.90 o 
  -9   0  13     3236.69     3320.38    555.94 o 
  -7   0  13     4798.85     5313.84    642.29 o 
  -5   0  13     4237.42     4290.37    557.80 o 
  -3   0  13     4650.27     4427.13    355.78 o 
  -1   0  13     2499.83     2555.56    382.17 o 
   1   0  13     2542.24     2471.99    281.34 o 
   3   0  13     1546.16      258.94    561.81 o 
  -9   1  13      382.60      376.89    244.88 o 
  -8   1  13      200.53       93.94    206.84 o 
  -7   1  13       47.32      -43.87    187.39 o 
  -6   1  13       52.54      152.34    201.76 o 
  -5   1  13      113.79      102.65    179.90 o 
  -4   1  13        0.12      -65.48    165.83 o 
  -3   1  13        0.78       78.01    124.43 o 
  -2   1  13      133.21       81.81    110.93 o 
  -1   1  13      137.42      434.53    138.60 o 
   0   1  13      192.15      242.92    145.95 o 
   1   1  13      108.69       22.01    103.47 o 
   2   1  13      247.60      127.19    178.76 o 
   3   1  13      516.39      153.70    153.84 o 
  -9   2  13       26.19     -141.16    205.77 o 
  -8   2  13     2873.89     3558.24    400.00 o 
  -7   2  13       55.63      306.55    211.67 o 
  -6   2  13     4029.17     4667.77    421.94 o 
  -5   2  13      125.79      140.52    185.28 o 
  -4   2  13     4808.78     4910.29    331.20 o 
  -3   2  13       16.15      131.44    140.60 o 
  -2   2  13     4118.38     4328.12    292.12 o 
  -1   2  13       81.96       80.59    112.98 o 
   0   2  13     2901.29     3175.41    267.71 o 
   1   2  13       52.16       78.35     79.74 o 
   2   2  13     1809.44     1831.76    309.90 o 
   3   2  13       17.49       31.50     83.17 o 
  -9   3  13      380.05      225.07    237.58 o 
  -8   3  13       49.35        0.52    187.67 o 
  -7   3  13      351.21      325.86    218.69 o 
  -6   3  13        3.45     -134.92    134.92 o 
  -5   3  13        1.60       36.03    148.02 o 
  -4   3  13        7.46       75.66    113.99 o 
  -3   3  13       51.48      106.10    126.79 o 
  -2   3  13       14.16     -131.77    131.77 o 
  -1   3  13      211.41      375.58    139.87 o 
   0   3  13       19.16       63.68    122.52 o 
   1   3  13      777.65      301.31    446.22 o 
   2   3  13      130.87      -74.10    105.04 o 
  -9   4  13     1569.46     1682.88    347.12 o 
  -8   4  13      166.05       99.54    237.18 o 
  -7   4  13     2235.92     2184.78    272.79 o 
  -6   4  13      376.68      455.18    178.71 o 
  -5   4  13     3344.67     3831.56    309.22 o 
  -4   4  13      171.48      201.85    153.34 o 
  -3   4  13     3176.82     3347.60    338.77 o 
  -2   4  13      117.88      273.70    178.96 o 
  -1   4  13     3563.41     3766.89    370.02 o 
   0   4  13      161.28      161.91     96.63 o 
   1   4  13     1864.48     2260.33    524.06 o 
   2   4  13       41.37      -71.57    105.52 o 
  -8   5  13      282.74      178.21    161.45 o 
  -7   5  13      295.59      378.27    166.12 o 
  -6   5  13      173.20      184.09    162.32 o 
  -5   5  13        9.56       45.27    106.96 o 
  -4   5  13        1.09      -18.13    149.22 o 
  -3   5  13       12.21      -51.47    158.59 o 
  -2   5  13       17.83      187.07    173.07 o 
  -1   5  13       13.41       -4.75    220.96 o 
   0   5  13      472.51       95.26    103.70 o 
   1   5  13      146.57       94.81    113.32 o 
  -7   6  13      455.04      548.59    195.22 o 
  -6   6  13     2667.75     2903.68    295.57 o 
  -5   6  13      460.76      392.48    158.05 o 
  -4   6  13     2364.15     2650.17    309.39 o 
  -3   6  13      675.79      798.04    218.43 o 
  -2   6  13     2365.13     2529.83    337.96 o 
  -1   6  13      315.56       98.69    167.12 o 
   0   6  13     2224.54     2590.77    586.06 o 
   1   6  13      195.44      331.67    294.55 o 
  -6   7  13       86.77       78.40    210.03 o 
  -5   7  13       91.57      131.13    122.27 o 
  -4   7  13        0.66       71.24    170.18 o 
  -3   7  13       26.14      -20.17    183.70 o 
  -2   7  13       10.50     -191.64    191.64 o 
  -1   7  13      246.63      132.33    187.02 o 
   0   7  13       16.40     -353.02    353.02 o 
  -3   8  13     1914.60     2162.25    353.75 o 
  -8   0  14     1742.85     1653.74    473.21 o 
  -6   0  14     1431.10     1543.43    431.65 o 
  -4   0  14     1089.28     1244.29    398.50 o 
  -2   0  14      129.68      256.11    204.19 o 
   0   0  14      151.87       28.65    219.44 o 
  -8   1  14      502.26      472.22    258.73 o 
  -7   1  14      727.69      609.45    276.26 o 
  -6   1  14      572.94      940.48    263.60 o 
  -5   1  14     1100.81     1140.27    273.63 o 
  -4   1  14     1078.49      914.25    259.12 o 
  -2   1  14     1468.52     1394.46    234.37 o 
  -1   1  14     1615.44     1484.74    231.60 o 
   0   1  14      882.59      792.43    220.27 o 
   1   1  14     1186.10     1169.25    225.90 o 
  -7   2  14     1465.26     1602.11    322.21 o 
  -6   2  14      230.47      299.93    212.63 o 
  -5   2  14     1152.34     1149.21    282.44 o 
  -4   2  14        6.86     -241.74    241.74 o 
  -3   2  14      605.58     1332.10    330.73 o 
  -2   2  14        6.58      131.33    170.35 o 
  -1   2  14      190.50      321.33    134.84 o 
   0   2  14       17.76     -131.92    131.92 o 
  -7   3  14      181.70      468.44    245.04 o 
  -6   3  14     1128.68     1177.54    283.08 o 
  -5   3  14      372.61      421.09    221.94 o 
  -4   3  14     1372.22     1615.76    304.82 o 
  -3   3  14      755.38     1112.76    243.57 o 
  -2   3  14     1618.06     1800.75    306.38 o 
  -1   3  14      564.23      495.94    234.40 o 
   0   3  14     1935.67     2004.66    345.45 o 
  -6   4  14     1370.80     1438.91    309.74 o 
  -5   4  14       94.13      242.33    175.37 o 
  -4   4  14      690.16      843.58    184.02 o 
  -3   4  14        9.56      380.81    244.04 o 
  -2   4  14      680.01      924.11    271.00 o 
  -1   4  14        0.20      235.54    208.25 o 
  -5   5  14     1622.44     1891.86    478.20 o 
  -4   5  14      143.72      175.51    155.27 o 
  -3   5  14     1358.33     1766.77    336.40 o 
  -2   5  14      161.00      -49.76    202.50 o 
                                                 
